# Supplementary material for: Differential Micro RNA Expression in PBMC from Multiple Sclerosis Patients
Source: PLoS One. 2009 Jul 20;4(7):e6309. doi: 10.1371/journal.pone.0006309 (PMC2708922; doi:10.1371/journal.pone.0006309)
Supplement: Table S2 — Taqman probes distribution in the Taqman Low density array (www.appliedbiosystem.com) (0.05 MB XLS) [file pone.0006309.s002.xls]

## Sheet: Human MicroRNA Card Map
Applied Biosystems (www.appliedbiosystems.com)
TaqMan® Low Density Array Gene Signature Panel Configuration - Human MicroRNA v1.0 Panel (Early Access)
Part Number 4384792
48plex miRNA TLDA Map
Assay Map
	48plex-pool 1	A	hsa-let-7a	hsa-let-7b	hsa-let-7c	hsa-let-7d	hsa-let-7e	hsa-let-7g	hsa-miR-10a	hsa-miR-10b	hsa-miR-17-3p	hsa-miR-17-5p	snoR-13 (RNU48)	snoR-14 (RNU44)	hsa-miR-18a	hsa-miR-19a	hsa-miR-19b	hsa-miR-21	hsa-miR-24	hsa-miR-34a	hsa-miR-34b	hsa-miR-34c	hsa-miR-92	hsa-miR-93	hsa-miR-107	hsa-miR-141
		B	hsa-miR-142-3p	hsa-miR-142-5p	hsa-miR-146a	hsa-miR-155	hsa-miR-181c	hsa-miR-191	hsa-miR-200c	hsa-miR-215	hsa-miR-218	hsa-miR-221	hsa-miR-223	hsa-miR-301	hsa-miR-345	hsa-miR-372	hsa-miR-375	hsa-miR-378	hsa-miR-20a	hsa-miR-9	hsa-miR-137	hsa-miR-146b	hsa-miR-181b	hsa-miR-181d	hsa-miR-200a#	hsa-miR-20b
	48plex-pool 2	C	hsa-miR-1	hsa-miR-26a	hsa-miR-26b	hsa-miR-27a	hsa-miR-27b	hsa-miR-103	hsa-miR-125a	hsa-miR-125b	hsa-miR-152	hsa-miR-183	snoR-13 (RNU48)	snoR-14 (RNU44)	hsa-miR-210	hsa-miR-222	hsa-miR-296	hsa-miR-302a#	hsa-miR-302c#	hsa-miR-302d	hsa-miR-324-5p	hsa-miR-367	hsa-miR-423	hsa-miR-324-3p	hsa-miR-369-5p	hsa-miR-449
		D	hsa-miR-497	hsa-miR-501	hsa-miR-509	hsa-miR-510	hsa-miR-511	hsa-miR-514	hsa-miR-515-3p	hsa-miR-515-5p	hsa-miR-517a	hsa-miR-517b	hsa-miR-517c	hsa-miR-518a	hsa-miR-518b	hsa-miR-518c	hsa-miR-518d	hsa-miR-518e	hsa-miR-520a	hsa-miR-520b	hsa-miR-520c	hsa-miR-520d	hsa-miR-520e	hsa-miR-520f	hsa-miR-520g	hsa-miR-520h
	48plex-pool 3	E	hsa-miR-30a-3p	hsa-miR-30a-5p	hsa-miR-30c	hsa-miR-30d	hsa-miR-30e-3p	hsa-miR-95	hsa-miR-100	hsa-miR-101	hsa-miR-126#	hsa-miR-127	snoR-13 (RNU48)	snoR-14 (RNU44)	hsa-miR-132	hsa-miR-133a	hsa-miR-135a	hsa-miR-135b	hsa-miR-148a	hsa-miR-148b	hsa-miR-184	hsa-miR-192	hsa-miR-194	hsa-miR-203	hsa-miR-204	hsa-miR-206
		F	hsa-miR-211	hsa-miR-216	hsa-miR-217	hsa-miR-330	hsa-miR-335	hsa-miR-371	hsa-miR-379	hsa-miR-381	hsa-miR-383	hsa-miR-198	hsa-miR-30b	hsa-miR-133b	hsa-miR-224	hsa-miR-299-5p	hsa-miR-31	hsa-miR-409-5p	hsa-miR-432	hsa-miR-433	hsa-miR-485-5p	hsa-miR-489	hsa-miR-494	hsa-miR-506	hsa-miR-508	hsa-miR-521
	48plex-pool 4	G	hsa-miR-7	hsa-miR-23b	hsa-miR-28	hsa-miR-32	hsa-miR-134	hsa-miR-147	hsa-miR-149	hsa-miR-153	hsa-miR-186	hsa-miR-187	snoR-13 (RNU48)	snoR-14 (RNU44)	hsa-miR-190	hsa-miR-193a	hsa-miR-196a	hsa-miR-196b	hsa-miR-197	hsa-miR-205	hsa-miR-208	hsa-miR-213	hsa-miR-214	hsa-miR-220	hsa-miR-320	hsa-miR-325
		H	hsa-miR-326	hsa-miR-328	hsa-miR-331	hsa-miR-337	hsa-miR-339	hsa-miR-340	hsa-miR-342	hsa-miR-361	hsa-miR-374	hsa-miR-380-3p	hsa-miR-422b	hsa-miR-98	hsa-miR-151	hsa-miR-182	hsa-miR-422a	hsa-miR-193b	hsa-miR-365	hsa-miR-425	hsa-miR-429	hsa-miR-491	hsa-miR-496	hsa-miR-500	hsa-miR-502	snoR-12 (RNU6B)
	48plex-pool 5	I	hsa-let-7f	hsa-miR-105	hsa-miR-106b	hsa-miR-122a	hsa-miR-124a	hsa-miR-126	hsa-miR-128b	hsa-miR-129	hsa-miR-130a	hsa-miR-130b	snoR-13 (RNU48)	snoR-14 (RNU44)	hsa-miR-139	hsa-miR-140	hsa-miR-143	hsa-miR-145	hsa-miR-16	hsa-miR-182#	hsa-miR-185	hsa-miR-189	hsa-miR-18b	hsa-miR-195	hsa-miR-200a	hsa-miR-202
		J	hsa-miR-202#	hsa-miR-22	hsa-miR-23a	hsa-miR-299-3p	hsa-miR-29a	hsa-miR-29c	hsa-miR-302a	hsa-miR-302b	hsa-miR-302b#	hsa-miR-302c	hsa-miR-329	hsa-miR-33	hsa-miR-362	hsa-miR-369-3p	hsa-miR-376a	hsa-miR-376b	hsa-miR-380-5p	hsa-miR-410	hsa-miR-412	hsa-miR-432#	hsa-miR-512-5p	hsa-miR-9#	hsa-miR-99a	hsa-miR-99b
	48plex-pool 6	K	hsa-miR-15a	hsa-miR-15b	hsa-miR-199a	hsa-miR-199a#	hsa-miR-199b	hsa-miR-219	hsa-miR-25	hsa-miR-30e-5p	hsa-miR-323	hsa-miR-338	snoR-13 (RNU48)	snoR-14 (RNU44)	hsa-miR-368	hsa-miR-373	hsa-miR-373#	hsa-miR-382	hsa-miR-424	hsa-miR-448	hsa-miR-450	hsa-miR-451	hsa-miR-452	hsa-miR-452#	hsa-miR-453	hsa-miR-485-3p
		L	hsa-miR-486	hsa-miR-488	hsa-miR-490	hsa-miR-492	hsa-miR-493	hsa-miR-503	hsa-miR-504	hsa-miR-505	hsa-miR-507	hsa-miR-513	hsa-miR-516-5p	hsa-miR-517#		hsa-miR-518c#	hsa-miR-518f	hsa-miR-519b	hsa-miR-519c	hsa-miR-519d	hsa-miR-519e	hsa-miR-522	hsa-miR-523	hsa-miR-524	hsa-miR-526b#	hsa-miR-96
	48plex-pool 7	M	hsa-miR-651	hsa-miR-376a#	hsa-miR-542-5p	hsa-miR-545	hsa-miR-544	hsa-miR-656	hsa-miR-549	hsa-miR-657	hsa-miR-658	hsa-miR-660	snoR-13 (RNU48)	snoR-14 (RNU44)	hsa-miR-425-5p	hsa-miR-652	hsa-miR-532	hsa-miR-551a	hsa-miR-552	hsa-miR-553	hsa-miR-554	hsa-miR-555	hsa-miR-562	hsa-miR-563	hsa-miR-564	hsa-miR-565
		N	hsa-miR-566	hsa-miR-551b	hsa-miR-569	hsa-miR-570	hsa-miR-548a	hsa-miR-586	hsa-miR-587	hsa-miR-548b	hsa-miR-588	hsa-miR-589	hsa-miR-550	hsa-miR-591	hsa-miR-593	hsa-miR-594	hsa-miR-596	hsa-miR-597	hsa-miR-622	hsa-miR-599	hsa-miR-600	hsa-miR-624	hsa-miR-601	hsa-miR-626	hsa-miR-629	hsa-miR-548d
	48plex-pool 8	O	hsa-miR-639	hsa-miR-613	hsa-miR-614	hsa-miR-615	hsa-miR-616	hsa-miR-548c	hsa-miR-617	hsa-miR-642	hsa-miR-618	hsa-miR-644	snoR-13 (RNU48)	snoR-14 (RNU44)	hsa-miR-646	hsa-miR-647	hsa-miR-649	hsa-miR-650	hsa-miR-661	hsa-miR-662	hsa-miR-449b	hsa-miR-653	hsa-miR-411	hsa-miR-654	hsa-miR-572
		P	hsa-miR-575	hsa-miR-576	hsa-miR-578	hsa-miR-579	hsa-miR-580	hsa-miR-585	hsa-miR-200b	hsa-miR-484	hsa-miR-512-3p	hsa-miR-631	hsa-miR-363#	hsa-miR-487b	hsa-miR-645	hsa-miR-659	hsa-miR-556	hsa-miR-558	hsa-miR-627	hsa-miR-630	hsa-miR-603	hsa-miR-606	hsa-miR-607	hsa-miR-608	hsa-miR-609	hsa-miR-633
			1	2	3	4	5	6	7	8	9	10	11	12	13	14	15	16	17	18	19	20	21	22	23	24	Port
Gene Symbols
	48plex-pool 1	A	4373169	4373168	4373167	4373166	4373165	4373163	4373153	4373152	4373120	4373119	4373383	4373384	4373118	4373099	4373098	4373090	4373072	4373278	4373037	4373036	4373013	4373012	4373154	4373137
		B	4373136	4373135	4373132	4373124	4373115	4373109	4373096	4373084	4373081	4373077	4373075	4373064	4373039	4373029	4373027	4373024	4373286	4373285	4373174	4373178	4373116	4373180	4373273	4373263
	48plex-pool 2	C	4373161	4373070	4373069	4373287	4373068	4373158	4373149	4373148	4373126	4373114	4373383	4373384	4373089	4373076	4373066	4373275	4373277	4373063	4373052	4373034	4373015	4373053	4373195	4373207
		D	4373222	4373226	4373234	4373235	4373236	4373240	4373241	4373242	4373243	4373244	4373264	4373186	4373246	4373247	4373248	4373265	4373268	4373252	4373253	4373254	4373255	4373256	4373257	4373258
	48plex-pool 3	E	4373062	4373061	4373060	4373059	4373057	4373011	4373160	4373159	4373269	4373147	4373383	4373384	4373143	4373142	4373140	4373139	4373130	4373129	4373113	4373108	4373106	4373095	4373094	4373092
		F	4373088	4373083	4373082	4373047	4373045	4373030	4373023	4373020	4373018	4373101	4373290	4373172	4373187	4373188	4373190	4373197	4373280	4373205	4373212	4373214	4373219	4373231	4373233	4373259
	48plex-pool 4	G	4373014	4373073	4373067	4373056	4373141	4373131	4373128	4373125	4373112	4373111	4373383	4373384	4373110	4373107	4373104	4373103	4373102	4373093	4373091	4373086	4373085	4373078	4373055	4373051
		H	4373050	4373049	4373046	4373044	4373042	4373041	4373040	4373035	4373028	4373022	4373016	4373009	4373179	4373271	4373200	4373185	4373194	4373202	4373203	4373216	4373221	4373225	4373227	4373381
	48plex-pool 5	I	4373164	4373157	4373155	4373151	4373150	4378064	4373170	4373171	4373145	4373144	4373383	4373384	4373176	4373138	4373134	4373133	4373121	4378066	4373181	4378067	4373184	4373105	4378069	4378075
		J	4373274	4373079	4373074	4373189	4373065	4373289	4378070	4378071	4373276	4378072	4373191	4373048	4378092	4373032	4373026	4373196	4373021	4378093	4373199	4378076	4373238	4378074	4373008	4373007
	48plex-pool 6	K	4373123	4373122	4373272	4378068	4373100	4373080	4373071	4373058	4373054	4373043	4373383	4373384	4373033	4378073	4373279	4373019	4373201	4373206	4373208	4373209	4373281	4378077	4373210	4378095
		L	4378096	4373213	4373215	4373217	4373218	4373228	4373229	4373230	4373232	4373239	4378099	4378078		4378082	4378083	4373250	4373251	4373266	4373267	4373245	4373260	4378087	4378080	4373010
	48plex-pool 7	M	4381007	4378104	4378105	4380918	4380919	4380920	4380921	4380922	4380923	4380925	4373383	4373384	4380926	4380927	4380928	4380929	4380930	4380931	4380932	4380933	4380939	4380940	4380941	4380942
		N	4380943	4380945	4380946	4380947	4380948	4380949	4380950	4380951	4380952	4380953	4380954	4380955	4380957	4380958	4380959	4380960	4380961	4380962	4380963	4380964	4380965	4380966	4380969	4381008
	48plex-pool 8	O	4380987	4380989	4380990	4380991	4380992	4380993	4380994	4380995	4380996	4380999	4373383	4373384	4381002	4381003	4381005	4381006	4381009	4381010	4381011	4381012	4381013	4381014	4381017
		P	4381020	4381021	4381022	4381023	4381024	4381027	4381028	4381032	4381034	4380971	4380917	4378102	4381000	4380924	4380934	4380936	4380967	4380970	4380972	4380974	4380975	4380976	4380978	4380979
			1	2	3	4	5	6	7	8	9	10	11	12	13	14	15	16	17	18	19	20	21	22	23	24	Port
