# Supplementary material for: Differential Micro RNA Expression in PBMC from Multiple Sclerosis Patients
Source: PLoS One. 2009 Jul 20;4(7):e6309. doi: 10.1371/journal.pone.0006309 (PMC2708922; doi:10.1371/journal.pone.0006309)
Supplement: Table S3 — DCT data from the TLDA analysis. The data comes from the different comparisons: MS (relapse and remitting) vs Controls; Relapse (Relap) vs controls; remitting(Remitt) vs controls and relapse vs remitting (0.32 MB DOC) [file pone.0006309.s003.xls]

## Sheet: MS vs Control
Column	Detector	DDCt_MS-CON	P.Value_MS-CON	adj.P.Val_MS-CON	B_MS-CON	t_MS-CON	CtStatus_MS	CtStatus_CON	CtStatus_MS-CON	Log10RQ_MS-CON
93	hsa-miR-203	3.25987	0.00583135	0.998427	-4.53516	3.08745	valid	valid	valid	-0.981319
207	hsa-miR-449	-2.99244	0.0266719	0.998427	-4.55704	-2.39333	valid	valid	valid	0.900813
70	hsa-miR-18b	-3.12205	0.0287677	0.998427	-4.55818	-2.35723	valid	flagged	calibrator_not_detected	0.939831
316	hsa-miR-599	-1.88256	0.0318014	0.998427	-4.55969	-2.30906	valid	flagged	calibrator_not_detected	0.566708
31	hsa-miR-133b	1.2509	0.0401896	0.998427	-4.56326	2.19508	valid	valid	valid	-0.376558
208	hsa-miR-449b	-2.48885	0.0464502	0.998427	-4.56548	-2.12344	valid	valid	valid	0.749217
353	hsa-miR-659	-2.33167	0.0498556	0.998427	-4.56657	-2.08807	valid	flagged	calibrator_not_detected	0.701902
202	hsa-miR-429	-2.13782	0.0687805	0.998427	-4.57155	-1.92396	valid	valid	valid	0.643548
230	hsa-miR-502	-1.61192	0.0732883	0.998427	-4.57253	-1.89088	valid	valid	valid	0.485237
191	hsa-miR-383	-2.04538	0.100722	0.998427	-4.57747	-1.72121	valid	flagged	calibrator_not_detected	0.615722
224	hsa-miR-493	-3.43705	0.10237	0.998427	-4.57773	-1.71235	valid	flagged	calibrator_not_detected	1.03466
218	hsa-miR-487b	-0.716026	0.144301	0.998427	-4.58303	-1.51975	valid	valid	valid	0.215545
6	hsa-let-7e	-1.87772	0.149493	0.998427	-4.58358	-1.4993	valid	valid	valid	0.565251
42	hsa-miR-145	-0.777564	0.172171	0.998427	-4.58573	-1.41622	valid	valid	valid	0.23407
193	hsa-miR-410	-0.647308	0.180411	0.998427	-4.58644	-1.38823	valid	valid	valid	0.194859
229	hsa-miR-501	0.831667	0.186893	0.998427	-4.58698	1.36692	valid	valid	valid	-0.250357
64	hsa-miR-184	-1.30615	0.187817	0.998427	-4.58705	-1.36393	valid	flagged	calibrator_not_detected	0.393191
346	hsa-miR-651	1.2491	0.214495	0.998427	-4.58904	1.28224	valid	valid	valid	-0.376017
363	hsa-miR-96	-2.54167	0.215399	0.998427	-4.58911	-1.27961	valid	valid	valid	0.765118
41	hsa-miR-143	-0.873333	0.222156	0.998427	-4.58957	-1.26025	valid	valid	valid	0.2629
192	hsa-miR-409-5p	1.16705	0.228149	0.998427	-4.58996	1.24346	valid	valid	valid	-0.351317
237	hsa-miR-509	-1.44551	0.230095	0.998427	-4.59009	-1.23807	valid	valid	valid	0.435143
214	hsa-miR-484	0.436538	0.240913	0.998427	-4.59076	1.20878	valid	valid	valid	-0.131411
24	hsa-miR-127	-0.592436	0.243361	0.998427	-4.59091	-1.20229	valid	valid	valid	0.178341
301	hsa-miR-575	-1.39269	0.243478	0.998427	-4.59092	-1.20198	valid	valid	valid	0.419242
300	hsa-miR-572	1.60667	0.258384	0.998427	-4.59178	1.16351	valid	valid	valid	-0.483655
315	hsa-miR-597	-1.55077	0.258756	0.998427	-4.59181	-1.16257	valid	valid	valid	0.466828
190	hsa-miR-382	-1.24487	0.27015	0.998427	-4.59243	-1.13429	valid	valid	valid	0.374744
109	hsa-miR-219	-2.2509	0.282292	0.998427	-4.59306	-1.10511	valid	flagged	calibrator_not_detected	0.677588
112	hsa-miR-221	-0.609615	0.28771	0.998427	-4.59333	-1.09239	valid	valid	valid	0.183513
79	hsa-miR-196b	-0.551154	0.29628	0.998427	-4.59375	-1.07261	valid	valid	valid	0.165914
232	hsa-miR-504	-2.11756	0.301047	0.998427	-4.59397	-1.06179	valid	valid	valid	0.63745
148	hsa-miR-323	-2.12833	0.301847	0.998427	-4.59401	-1.05998	valid	valid	valid	0.640692
153	hsa-miR-328	0.468718	0.302265	0.998427	-4.59403	1.05904	valid	valid	valid	-0.141098
240	hsa-miR-512-3p	-0.73859	0.303288	0.998427	-4.59408	-1.05674	valid	flagged	calibrator_not_detected	0.222338
99	hsa-miR-20b	1.255	0.30387	0.998427	-4.5941	1.05544	valid	valid	valid	-0.377793
279	hsa-miR-548a	1	0.308199	0.998427	-4.5943	1.04578	valid	valid	valid	-0.30103
252	hsa-miR-518b	-1.20936	0.314185	0.998427	-4.59457	-1.03258	valid	valid	valid	0.364053
32	hsa-miR-134	-0.589487	0.314265	0.998427	-4.59457	-1.03241	valid	valid	valid	0.177453
231	hsa-miR-503	-2.14397	0.323772	0.998427	-4.59499	-1.01181	valid	valid	valid	0.645401
330	hsa-miR-622	-1.155	0.326055	0.998427	-4.59509	-1.00693	valid	valid	valid	0.34769
220	hsa-miR-489	0.992179	0.331778	0.998427	-4.59533	0.994794	valid	valid	valid	-0.298676
328	hsa-miR-617	-0.865513	0.33481	0.998427	-4.59545	-0.988425	valid	flagged	calibrator_not_detected	0.260545
183	hsa-miR-376a	-0.986923	0.340194	0.998427	-4.59567	-0.977213	valid	valid	valid	0.297093
48	hsa-miR-149	-1.22397	0.341597	0.998427	-4.59573	-0.97431	valid	valid	valid	0.368453
329	hsa-miR-618	-0.809103	0.34185	0.998427	-4.59574	-0.973788	valid	valid	valid	0.243564
84	hsa-miR-199b	-1.63692	0.34674	0.998427	-4.59593	-0.963743	valid	valid	valid	0.492763
215	hsa-miR-485-3p	-1.15833	0.354268	0.998427	-4.59622	-0.948466	valid	valid	valid	0.348693
85	hsa-miR-19a	1.10513	0.354914	0.998427	-4.59625	0.947166	valid	valid	valid	-0.332677
86	hsa-miR-19b	0.848205	0.357118	0.998427	-4.59633	0.94274	valid	valid	valid	-0.255335
161	hsa-miR-339	0.695641	0.361962	0.998427	-4.59651	0.93308	valid	valid	valid	-0.209409
310	hsa-miR-589	0.505128	0.371453	0.998427	-4.59686	0.9144	valid	valid	valid	-0.152059
273	hsa-miR-524	-1.8109	0.374222	0.998427	-4.59696	-0.90901	valid	flagged	calibrator_not_detected	0.545134
212	hsa-miR-452	1.83103	0.374715	0.998427	-4.59697	0.908054	valid	valid	valid	-0.551194
7	hsa-let-7f	-0.577986	0.381418	0.998427	-4.59721	-0.895128	valid	valid	valid	0.173991
63	hsa-miR-183	0.551026	0.382202	0.998427	-4.59723	0.893625	valid	valid	valid	-0.165875
339	hsa-miR-642	0.612308	0.382232	0.998427	-4.59724	0.893568	valid	valid	valid	-0.184323
216	hsa-miR-485-5p	-1.25269	0.38558	0.998427	-4.59735	-0.887175	valid	valid	valid	0.377098
337	hsa-miR-633	-0.973205	0.387946	0.998427	-4.59743	-0.882681	valid	flagged	calibrator_not_detected	0.292964
331	hsa-miR-624	1.20449	0.400973	0.998427	-4.59786	0.858249	valid	valid	valid	-0.362587
174	hsa-miR-369-3p	-0.610513	0.40347	0.998427	-4.59794	-0.853627	valid	flagged	calibrator_not_detected	0.183783
142	hsa-miR-30d	0.399231	0.40389	0.998427	-4.59795	0.852849	valid	valid	valid	-0.12018
34	hsa-miR-135b	-1.08821	0.40615	0.998427	-4.59803	-0.848683	valid	valid	valid	0.327582
163	hsa-miR-342	0.310769	0.406583	0.998427	-4.59804	0.847887	valid	valid	valid	-0.0935509
184	hsa-miR-376b	-3.27205	0.412266	0.998427	-4.59822	-0.837482	valid	flagged	calibrator_not_detected	0.984986
94	hsa-miR-204	0.831154	0.417036	0.998427	-4.59836	0.82882	valid	valid	valid	-0.250202
234	hsa-miR-506	-0.657692	0.417503	0.998427	-4.59838	-0.827975	valid	flagged	calibrator_not_detected	0.197985
83	hsa-miR-199a	-0.697692	0.421966	0.998427	-4.59851	-0.819932	valid	valid	valid	0.210026
364	hsa-miR-98	-0.624359	0.424981	0.998427	-4.5986	-0.814531	valid	valid	valid	0.187951
199	hsa-miR-424	-1.44962	0.426363	0.998427	-4.59865	-0.812062	valid	valid	valid	0.436378
203	hsa-miR	-0.526667	0.430316	0.998427	-4.59876	-0.805028	valid	valid	valid	0.158542
116	hsa-miR-23a	-0.436538	0.43519	0.998427	-4.5989	-0.796412	valid	valid	valid	0.131411
87	hsa-miR-200a	0.533846	0.435332	0.998427	-4.59891	0.796162	valid	valid	valid	-0.160704
173	hsa-miR-368	-1.57551	0.441691	0.998427	-4.59909	-0.785013	flagged	flagged	no_detection	0.474277
178	hsa-miR-373	-1.57551	0.441691	0.998427	-4.59909	-0.785013	flagged	flagged	no_detection	0.474277
179	hsa-miR-373	-1.57551	0.441691	0.998427	-4.59909	-0.785013	flagged	flagged	no_detection	0.474277
206	hsa-miR-448	-1.57551	0.441691	0.998427	-4.59909	-0.785013	flagged	flagged	no_detection	0.474277
219	hsa-miR-488	-1.57551	0.441691	0.998427	-4.59909	-0.785013	flagged	flagged	no_detection	0.474277
233	hsa-miR-505	-1.57551	0.441691	0.998427	-4.59909	-0.785013	flagged	flagged	no_detection	0.474277
235	hsa-miR-507	-1.57551	0.441691	0.998427	-4.59909	-0.785013	flagged	flagged	no_detection	0.474277
242	hsa-miR-513	-1.57551	0.441691	0.998427	-4.59909	-0.785013	flagged	flagged	no_detection	0.474277
246	hsa-miR-516-5p	-1.57551	0.441691	0.998427	-4.59909	-0.785013	flagged	flagged	no_detection	0.474277
247	hsa-miR-517	-1.57551	0.441691	0.998427	-4.59909	-0.785013	flagged	flagged	no_detection	0.474277
254	hsa-miR-518c	-1.57551	0.441691	0.998427	-4.59909	-0.785013	flagged	flagged	no_detection	0.474277
257	hsa-miR-518f	-1.57551	0.441691	0.998427	-4.59909	-0.785013	flagged	flagged	no_detection	0.474277
258	hsa-miR-519b	-1.57551	0.441691	0.998427	-4.59909	-0.785013	flagged	flagged	no_detection	0.474277
259	hsa-miR-519c	-1.57551	0.441691	0.998427	-4.59909	-0.785013	flagged	flagged	no_detection	0.474277
260	hsa-miR-519d	-1.57551	0.441691	0.998427	-4.59909	-0.785013	flagged	flagged	no_detection	0.474277
271	hsa-miR-522	-1.57551	0.441691	0.998427	-4.59909	-0.785013	flagged	flagged	no_detection	0.474277
272	hsa-miR-523	-1.57551	0.441691	0.998427	-4.59909	-0.785013	flagged	flagged	no_detection	0.474277
274	hsa-miR-526b	-1.57551	0.441691	0.998427	-4.59909	-0.785013	flagged	flagged	no_detection	0.474277
165	hsa-miR-34a	-0.907821	0.442365	0.998427	-4.59911	-0.783838	valid	valid	valid	0.273281
189	hsa-miR-381	0.73	0.444617	0.998427	-4.59917	0.779916	valid	valid	valid	-0.219752
155	hsa-miR-33	-0.619744	0.445067	0.998427	-4.59918	-0.779135	valid	flagged	calibrator_not_detected	0.186561
344	hsa-miR-649	1.07218	0.448328	0.998427	-4.59927	0.773481	valid	valid	valid	-0.322758
170	hsa-miR-363	-0.945256	0.449395	0.998427	-4.5993	-0.771637	valid	valid	valid	0.284551
223	hsa-miR-492	-1.64013	0.450563	0.998427	-4.59933	-0.769621	valid	valid	valid	0.493728
326	hsa-miR-615	-0.466282	0.450928	0.998427	-4.59934	-0.768992	valid	flagged	calibrator_not_detected	0.140365
266	hsa-miR-520e	-0.912051	0.451827	0.998427	-4.59937	-0.767444	valid	flagged	calibrator_not_detected	0.274555
4	hsa-let-7c	-0.472908	0.457135	0.998427	-4.59951	-0.758339	valid	valid	valid	0.142359
61	hsa-miR-182	0.446282	0.459652	0.998427	-4.59958	0.754044	valid	valid	valid	-0.134344
293	hsa-miR-562	-0.550256	0.463391	0.998427	-4.59968	-0.74769	valid	flagged	calibrator_not_detected	0.165644
68	hsa-miR-189	0.810256	0.468051	0.998427	-4.5998	0.739814	valid	valid	valid	-0.243911
101	hsa-miR-210	0.417692	0.470918	0.998427	-4.59987	0.734991	valid	valid	valid	-0.125738
209	hsa-miR-450	1.53346	0.471423	0.998427	-4.59988	0.734143	valid	valid	valid	-0.461618
145	hsa-miR-31	0.416667	0.484517	0.998427	-4.60021	0.712349	valid	valid	valid	-0.125429
285	hsa-miR-551a	-0.966154	0.484928	0.998427	-4.60022	-0.711671	valid	valid	valid	0.290841
188	hsa-miR-380-5p	0.54359	0.504093	0.998427	-4.60067	0.680395	valid	valid	valid	-0.163637
226	hsa-miR-496	0.737436	0.51046	0.998427	-4.60082	0.670157	valid	valid	valid	-0.22199
196	hsa-miR-422a	-0.400641	0.511907	0.998427	-4.60085	-0.667839	valid	valid	valid	0.120605
40	hsa-miR-142-5p	0.736923	0.512765	0.998427	-4.60087	0.666468	valid	valid	valid	-0.221836
360	hsa-miR-92	0.365897	0.51795	0.998427	-4.60098	0.658203	valid	valid	valid	-0.110146
297	hsa-miR-566	-0.617949	0.518523	0.998427	-4.60099	-0.657292	valid	flagged	calibrator_not_detected	0.186021
210	hsa-miR-451	0.589744	0.52069	0.998427	-4.60104	0.653854	valid	valid	valid	-0.177531
102	hsa-miR-211	0.601026	0.5214	0.998427	-4.60106	0.652729	valid	valid	valid	-0.180927
243	hsa-miR-514	-0.755128	0.523281	0.998427	-4.6011	-0.649753	valid	flagged	calibrator_not_detected	0.227316
104	hsa-miR-214	-0.872308	0.525335	0.998427	-4.60114	-0.646511	valid	valid	valid	0.262591
149	hsa-miR-324-3p	0.322821	0.526066	0.998427	-4.60116	0.645359	valid	valid	valid	-0.0971787
332	hsa-miR-626	0.423974	0.528418	0.998427	-4.60121	0.641657	flagged	valid	target_not_detected	-0.127629
160	hsa-miR-338	-0.849103	0.53	0.998427	-4.60124	-0.639172	valid	valid	valid	0.255605
217	hsa-miR-486	0.452179	0.537252	0.998427	-4.60139	0.627832	valid	valid	valid	-0.13612
327	hsa-miR-616	-0.618333	0.539126	0.998427	-4.60143	-0.624916	valid	valid	valid	0.186137
57	hsa-miR-17-5p	0.270256	0.541973	0.998427	-4.60149	0.620495	valid	valid	valid	-0.0813553
253	hsa-miR-518c	0.447692	0.5447	0.998427	-4.60154	0.616272	flagged	valid	target_not_detected	-0.134769
108	hsa-miR-218	0.954359	0.547897	0.998427	-4.6016	0.611336	valid	valid	valid	-0.287291
17	hsa-miR-10b	-0.649872	0.551888	0.998427	-4.60168	-0.605196	valid	valid	valid	0.195631
141	hsa-miR-30c	0.245513	0.557693	0.998427	-4.60179	0.596306	valid	valid	valid	-0.0739067
136	hsa-miR-302c	0.413718	0.559621	0.998427	-4.60183	0.593365	flagged	valid	target_not_detected	-0.124542
347	hsa-miR-652	-0.388718	0.560115	0.998427	-4.60184	-0.592611	valid	flagged	calibrator_not_detected	0.117016
54	hsa-miR-15b	0.339615	0.563145	0.998427	-4.6019	0.588001	valid	valid	valid	-0.102234
296	hsa-miR-565	0.540513	0.5632	0.998427	-4.6019	0.587917	valid	valid	valid	-0.162711
325	hsa-miR-614	0.348974	0.567825	0.998427	-4.60199	0.580905	flagged	valid	target_not_detected	-0.105052
8	hsa-let-7g	-0.357977	0.569105	0.998427	-4.60201	-0.578969	valid	valid	valid	0.107762
103	hsa-miR-213	-0.420897	0.570276	0.998427	-4.60203	-0.577201	valid	valid	valid	0.126703
185	hsa-miR-378	-0.303718	0.572883	0.998427	-4.60208	-0.57327	valid	valid	valid	0.0914282
182	hsa-miR-376a	-0.346923	0.574218	0.998427	-4.6021	-0.571261	valid	valid	valid	0.104434
92	hsa-miR-202	-0.525513	0.574367	0.998427	-4.60211	-0.571036	valid	valid	valid	0.158195
139	hsa-miR-30a-5p	0.261154	0.575138	0.998427	-4.60212	0.569878	valid	valid	valid	-0.0786151
354	hsa-miR-660	0.609872	0.579146	0.998427	-4.60219	0.563864	valid	valid	valid	-0.18359
239	hsa-miR-511	0.542949	0.579193	0.998427	-4.60219	0.563793	valid	valid	valid	-0.163444
317	hsa-miR-600	0.457051	0.579253	0.998427	-4.60219	0.563703	valid	valid	valid	-0.137586
167	hsa-miR-34c	0.387564	0.587028	0.998427	-4.60233	0.552098	valid	valid	valid	-0.116668
282	hsa-miR-548d	-0.654359	0.593761	0.998427	-4.60245	-0.54211	valid	valid	valid	0.196982
113	hsa-miR-222	-0.216026	0.596187	0.998427	-4.60249	-0.538526	valid	valid	valid	0.0650302
76	hsa-miR-194	0.358077	0.599643	0.998427	-4.60254	0.533431	valid	valid	valid	-0.107792
287	hsa-miR-552	-0.392564	0.603895	0.998427	-4.60261	-0.527181	valid	flagged	calibrator_not_detected	0.118174
29	hsa-miR-132	0.251026	0.611274	0.998427	-4.60273	0.516388	valid	valid	valid	-0.0755662
154	hsa-miR-329	-0.336667	0.612215	0.998427	-4.60275	-0.515016	valid	flagged	calibrator_not_detected	0.101347
222	hsa-miR-491	-0.322692	0.612291	0.998427	-4.60275	-0.514905	valid	valid	valid	0.0971401
228	hsa-miR-500	-0.491923	0.613252	0.998427	-4.60277	-0.513505	valid	valid	valid	0.148084
335	hsa-miR-630	-0.598333	0.619912	0.998427	-4.60287	-0.50383	valid	valid	valid	0.180116
39	hsa-miR-142-3p	0.501538	0.624625	0.998427	-4.60294	0.497015	valid	valid	valid	-0.150978
244	hsa-miR-515-3p	0.539103	0.626736	0.998427	-4.60297	0.493969	valid	valid	valid	-0.162286
59	hsa-miR-181c	0.329103	0.628423	0.998427	-4.603	0.491538	valid	valid	valid	-0.0990697
299	hsa-miR-570	-0.314872	0.628609	0.998427	-4.603	-0.49127	valid	flagged	calibrator_not_detected	0.0947859
276	hsa-miR-542-5p	0.393077	0.630438	0.998427	-4.60303	0.488639	valid	valid	valid	-0.118328
262	hsa-miR-520a	-0.368974	0.632496	0.998427	-4.60306	-0.485683	valid	flagged	calibrator_not_detected	0.111072
43	hsa-miR-146a	0.217436	0.636934	0.998427	-4.60313	0.479323	valid	valid	valid	-0.0654547
269	hsa-miR-520h	-0.292051	0.639764	0.998427	-4.60317	-0.475278	valid	flagged	calibrator_not_detected	0.0879162
130	hsa-miR-301	0.505256	0.639781	0.998427	-4.60317	0.475253	valid	valid	valid	-0.152097
197	hsa-miR-422b	-0.942821	0.642177	0.998427	-4.6032	-0.471834	valid	valid	valid	0.283817
180	hsa-miR-374	0.525385	0.643109	0.998427	-4.60322	0.470506	valid	valid	valid	-0.158157
156	hsa-miR-330	-0.162051	0.643931	0.998427	-4.60323	-0.469335	valid	valid	valid	0.0487823
38	hsa-miR-141	-0.589103	0.645772	0.998427	-4.60325	-0.466715	valid	valid	valid	0.177338
157	hsa-miR-331	0.185641	0.650109	0.998427	-4.60331	0.460557	valid	valid	valid	-0.0558835
201	hsa-miR-425-5p	0.205897	0.652035	0.998427	-4.60334	0.457828	valid	valid	valid	-0.0619813
98	hsa-miR-20a	0.295385	0.66028	0.998427	-4.60345	0.446185	valid	valid	valid	-0.0889196
213	hsa-miR-453	-0.907179	0.661381	0.998427	-4.60347	-0.444635	flagged	valid	target_not_detected	0.273088
81	hsa-miR-198	-0.326923	0.661644	0.998427	-4.60347	-0.444265	valid	flagged	calibrator_not_detected	0.0984137
250	hsa-miR-517c	-0.287436	0.663702	0.998427	-4.6035	-0.441372	valid	flagged	calibrator_not_detected	0.0865268
124	hsa-miR-28	-0.178462	0.668888	0.998427	-4.60357	-0.434097	valid	valid	valid	0.0537223
105	hsa-miR-215	-0.488205	0.670947	0.998427	-4.60359	-0.431214	valid	valid	valid	0.146964
284	hsa-miR-550	0.198718	0.673012	0.998427	-4.60362	0.428329	valid	valid	valid	-0.0598201
73	hsa-miR-192	0.258974	0.674146	0.998427	-4.60363	0.426744	valid	valid	valid	-0.0779591
158	hsa-miR-335	0.369872	0.674166	0.998427	-4.60363	0.426717	valid	valid	valid	-0.111343
152	hsa-miR-326	0.300641	0.675504	0.998427	-4.60365	0.424849	valid	valid	valid	-0.090502
318	hsa-miR-601	0.515385	0.680084	0.998427	-4.60371	0.418471	valid	valid	valid	-0.155146
268	hsa-miR-520g	-0.290513	0.682441	0.998427	-4.60374	-0.415195	valid	flagged	calibrator_not_detected	0.0874531
144	hsa-miR-30e-5p	-0.442692	0.682697	0.998427	-4.60374	-0.41484	valid	valid	valid	0.133264
186	hsa-miR-379	-0.396154	0.683836	0.998427	-4.60376	-0.413258	valid	valid	valid	0.119254
164	hsa-miR-345	0.176923	0.684426	0.998427	-4.60376	0.412439	valid	valid	valid	-0.0532592
122	hsa-miR-27a	0.451154	0.687907	0.998427	-4.60381	0.407617	valid	valid	valid	-0.135811
127	hsa-miR-299-5p	-0.525385	0.689755	0.998427	-4.60383	-0.405058	valid	valid	valid	0.158157
36	hsa-miR-139	0.513718	0.689847	0.998427	-4.60383	0.404932	valid	valid	valid	-0.154645
313	hsa-miR-594	0.232821	0.692686	0.998427	-4.60386	0.40101	valid	valid	valid	-0.070086
11	hsa-miR-101	0.45359	0.701013	0.998427	-4.60396	0.389542	valid	valid	valid	-0.136544
286	hsa-miR-551b	0.548462	0.701212	0.998427	-4.60396	0.389268	valid	valid	valid	-0.165103
23	hsa-miR-126	0.231282	0.704518	0.998427	-4.604	0.384729	valid	valid	valid	-0.0696228
77	hsa-miR-195	-0.246795	0.705124	0.998427	-4.60401	-0.3839	valid	valid	valid	0.0742927
80	hsa-miR-197	0.168974	0.717681	0.998427	-4.60415	0.366742	valid	valid	valid	-0.0508664
3	hsa-let-7b	-0.24801	0.718502	0.998427	-4.60415	-0.365626	valid	valid	valid	0.0746585
162	hsa-miR-340	-0.159359	0.724338	0.998427	-4.60422	-0.357694	valid	valid	valid	0.0479718
349	hsa-miR-654	-0.517692	0.724515	0.998427	-4.60422	-0.357453	valid	valid	valid	0.155841
334	hsa-miR-629	0.115256	0.724524	0.998427	-4.60422	0.357441	valid	valid	valid	-0.0346956
205	hsa-miR	0.391026	0.725007	0.998427	-4.60422	0.356785	valid	valid	valid	-0.11771
304	hsa-miR-579	-0.458333	0.728363	0.998427	-4.60426	-0.352236	valid	valid	valid	0.137972
67	hsa-miR-187	0.549103	0.732253	0.998427	-4.6043	0.346974	valid	valid	valid	-0.165296
119	hsa-miR-25	-0.278974	0.734847	0.998427	-4.60432	-0.343469	valid	valid	valid	0.0839797
350	hsa-miR-656	-0.387308	0.741079	0.998427	-4.60438	-0.335069	valid	valid	valid	0.116591
361	hsa-miR-93	0.167179	0.741512	0.998427	-4.60439	0.334486	valid	valid	valid	-0.050326
20	hsa-miR-125a	0.123077	0.742404	0.998427	-4.6044	0.333286	valid	valid	valid	-0.0370498
5	hsa-let-7d	-0.199416	0.743169	0.998427	-4.6044	-0.332258	valid	valid	valid	0.0600303
221	hsa-miR-490	-0.737949	0.743179	0.998427	-4.6044	-0.332243	valid	valid	valid	0.222145
9	hsa-miR-1	0.375897	0.746185	0.998427	-4.60443	0.328204	valid	valid	valid	-0.113156
22	hsa-miR-126	0.346667	0.753471	0.998427	-4.6045	0.318437	valid	valid	valid	-0.104357
15	hsa-miR-107	-0.239872	0.753556	0.998427	-4.6045	-0.318324	valid	valid	valid	0.0722086
2	hsa-let-7a	-0.177205	0.756051	0.998427	-4.60453	-0.314986	valid	valid	valid	0.0533441
46	hsa-miR-148a	-0.217692	0.756424	0.998427	-4.60453	-0.314488	valid	valid	valid	0.0655319
204	hsa-miR	0.230128	0.75812	0.998427	-4.60454	0.312221	valid	valid	valid	-0.0692755
359	hsa-miR-9	0.295385	0.758428	0.998427	-4.60455	0.31181	valid	valid	valid	-0.0889196
28	hsa-miR-130b	-0.170256	0.759481	0.998427	-4.60456	-0.310405	valid	valid	valid	0.0512523
345	hsa-miR-650	-0.306026	0.760965	0.998427	-4.60457	-0.308424	valid	valid	valid	0.0921229
52	hsa-miR-155	0.13141	0.761393	0.998427	-4.60457	0.307853	valid	valid	valid	-0.0395584
281	hsa-miR-548c	-0.159359	0.762105	0.998427	-4.60458	-0.306903	flagged	flagged	no_detection	0.0479718
292	hsa-miR-558	-0.159359	0.762105	0.998427	-4.60458	-0.306903	flagged	flagged	no_detection	0.0479718
303	hsa-miR-578	-0.159359	0.762105	0.998427	-4.60458	-0.306903	flagged	flagged	no_detection	0.0479718
306	hsa-miR-585	-0.159359	0.762105	0.998427	-4.60458	-0.306903	flagged	flagged	no_detection	0.0479718
319	hsa-miR-603	-0.159359	0.762105	0.998427	-4.60458	-0.306903	flagged	flagged	no_detection	0.0479718
320	hsa-miR-606	-0.159359	0.762105	0.998427	-4.60458	-0.306903	flagged	flagged	no_detection	0.0479718
321	hsa-miR-607	-0.159359	0.762105	0.998427	-4.60458	-0.306903	flagged	flagged	no_detection	0.0479718
322	hsa-miR-608	-0.159359	0.762105	0.998427	-4.60458	-0.306903	flagged	flagged	no_detection	0.0479718
323	hsa-miR-609	-0.159359	0.762105	0.998427	-4.60458	-0.306903	flagged	flagged	no_detection	0.0479718
324	hsa-miR-613	-0.159359	0.762105	0.998427	-4.60458	-0.306903	flagged	flagged	no_detection	0.0479718
336	hsa-miR-631	-0.159359	0.762105	0.998427	-4.60458	-0.306903	flagged	flagged	no_detection	0.0479718
343	hsa-miR-647	-0.159359	0.762105	0.998427	-4.60458	-0.306903	flagged	flagged	no_detection	0.0479718
348	hsa-miR-653	-0.159359	0.762105	0.998427	-4.60458	-0.306903	flagged	flagged	no_detection	0.0479718
355	hsa-miR-661	-0.159359	0.762105	0.998427	-4.60458	-0.306903	flagged	flagged	no_detection	0.0479718
356	hsa-miR-662	-0.159359	0.762105	0.998427	-4.60458	-0.306903	flagged	flagged	no_detection	0.0479718
35	hsa-miR-137	-0.171923	0.762388	0.998427	-4.60458	-0.306526	valid	flagged	calibrator_not_detected	0.051754
143	hsa-miR-30e-3p	0.197436	0.769046	0.998427	-4.60464	0.297663	valid	valid	valid	-0.0594341
71	hsa-miR-190	0.279744	0.772006	0.998427	-4.60466	0.293729	valid	valid	valid	-0.0842112
30	hsa-miR-133a	-0.288077	0.77658	0.998427	-4.6047	-0.287662	valid	valid	valid	0.0867198
338	hsa-miR-639	0.438077	0.780493	0.998427	-4.60473	0.282479	valid	valid	valid	-0.131874
198	hsa-miR-423	-0.137179	0.782455	0.998427	-4.60475	-0.279883	valid	valid	valid	0.0412951
90	hsa-miR-200c	-0.102179	0.787246	0.998427	-4.60479	-0.273554	valid	valid	valid	0.0307591
75	hsa-miR-193b	0.334359	0.787397	0.998427	-4.60479	0.273355	valid	valid	valid	-0.100652
82	hsa-miR-199a	-0.435769	0.790067	0.998427	-4.60481	-0.269833	valid	valid	valid	0.13118
37	hsa-miR-140	-0.164103	0.791584	0.998427	-4.60482	-0.267832	valid	valid	valid	0.0493998
129	hsa-miR-29c	-0.180128	0.79178	0.998427	-4.60482	-0.267574	valid	valid	valid	0.054224
146	hsa-miR-32	0.269615	0.792129	0.998427	-4.60483	0.267116	valid	valid	valid	-0.0811623
365	hsa-miR-99a	-0.252692	0.793971	0.998427	-4.60484	-0.264689	valid	valid	valid	0.076068
14	hsa-miR-106b	0.195128	0.796321	0.998427	-4.60486	0.261597	valid	valid	valid	-0.0587394
366	hsa-miR-99b	0.118077	0.806665	0.998427	-4.60493	0.248014	valid	valid	valid	-0.0355447
236	hsa-miR-508	0.244744	0.807082	0.998427	-4.60494	0.247467	valid	valid	valid	-0.0736752
200	hsa-miR-425	-0.100897	0.81009	0.998427	-4.60496	-0.243526	valid	valid	valid	0.0303732
27	hsa-miR-130a	0.18641	0.811145	0.998427	-4.60496	0.242145	valid	valid	valid	-0.0561151
147	hsa-miR-320	-0.127821	0.811751	0.998427	-4.60497	-0.241353	valid	valid	valid	0.0384778
55	hsa-miR-16	0.149872	0.816031	0.998427	-4.605	0.235756	valid	valid	valid	-0.0451159
159	hsa-miR-337	-0.173077	0.821108	0.998427	-4.60503	-0.229128	valid	flagged	calibrator_not_detected	0.0521013
181	hsa-miR-375	-0.277564	0.821628	0.998427	-4.60503	-0.228449	valid	valid	valid	0.0835551
121	hsa-miR-26b	-0.117179	0.822227	0.998427	-4.60504	-0.227668	valid	valid	valid	0.0352745
45	hsa-miR-147	0.137692	0.8229	0.998427	-4.60504	0.22679	flagged	flagged	no_detection	-0.0414495
95	hsa-miR-205	0.137692	0.8229	0.998427	-4.60504	0.22679	flagged	flagged	no_detection	-0.0414495
97	hsa-miR-208	0.137692	0.8229	0.998427	-4.60504	0.22679	flagged	flagged	no_detection	-0.0414495
111	hsa-miR-220	0.137692	0.8229	0.998427	-4.60504	0.22679	flagged	flagged	no_detection	-0.0414495
151	hsa-miR-325	0.137692	0.8229	0.998427	-4.60504	0.22679	flagged	flagged	no_detection	-0.0414495
187	hsa-miR-380-3p	0.137692	0.8229	0.998427	-4.60504	0.22679	flagged	flagged	no_detection	-0.0414495
100	hsa-miR-21	-0.205513	0.824994	0.998427	-4.60506	-0.224061	valid	valid	valid	0.0618655
256	hsa-miR-518e	-0.173333	0.827099	0.998427	-4.60507	-0.22132	valid	valid	valid	0.0521785
302	hsa-miR-576	0.13641	0.833002	0.998427	-4.6051	0.213639	valid	valid	valid	-0.0410636
117	hsa-miR-23b	-0.158718	0.833792	0.998427	-4.60511	-0.212612	valid	valid	valid	0.0477789
211	hsa-miR-452	-0.462564	0.835814	0.998427	-4.60512	-0.209985	valid	valid	valid	0.139246
175	hsa-miR-369-5p	-0.292821	0.838663	0.998427	-4.60514	-0.206286	valid	valid	valid	0.0881478
291	hsa-miR-556	-0.219744	0.838857	0.998427	-4.60514	-0.206035	valid	valid	valid	0.0661494
89	hsa-miR-200b	-0.115385	0.84429	0.998427	-4.60517	-0.19899	valid	valid	valid	0.0347342
125	hsa-miR-296	0.127436	0.847304	0.998427	-4.60519	0.195085	valid	valid	valid	-0.038362
169	hsa-miR-362	0.0732051	0.853591	0.998427	-4.60522	0.186952	valid	valid	valid	-0.0220369
275	hsa-miR-532	0.0948718	0.856059	0.998427	-4.60523	0.183762	valid	valid	valid	-0.0285593
88	hsa-miR-200a	0.187436	0.859188	0.998427	-4.60525	0.179722	valid	valid	valid	-0.0564238
140	hsa-miR-30b	0.101795	0.860817	0.998427	-4.60526	0.177619	valid	valid	valid	-0.0306433
65	hsa-miR-185	-0.21141	0.862867	0.998427	-4.60527	-0.174975	valid	valid	valid	0.0636408
13	hsa-miR-105	-0.101282	0.864126	0.998427	-4.60527	-0.173352	flagged	flagged	no_detection	0.0304889
18	hsa-miR-122a	-0.101282	0.864126	0.998427	-4.60527	-0.173352	flagged	flagged	no_detection	0.0304889
19	hsa-miR-124a	-0.101282	0.864126	0.998427	-4.60527	-0.173352	flagged	flagged	no_detection	0.0304889
25	hsa-miR-128b	-0.101282	0.864126	0.998427	-4.60527	-0.173352	flagged	flagged	no_detection	0.0304889
26	hsa-miR-129	-0.101282	0.864126	0.998427	-4.60527	-0.173352	flagged	flagged	no_detection	0.0304889
62	hsa-miR-182	-0.101282	0.864126	0.998427	-4.60527	-0.173352	flagged	flagged	no_detection	0.0304889
91	hsa-miR-202	-0.101282	0.864126	0.998427	-4.60527	-0.173352	flagged	flagged	no_detection	0.0304889
126	hsa-miR-299-3p	-0.101282	0.864126	0.998427	-4.60527	-0.173352	flagged	flagged	no_detection	0.0304889
132	hsa-miR-302a	-0.101282	0.864126	0.998427	-4.60527	-0.173352	flagged	flagged	no_detection	0.0304889
133	hsa-miR-302b	-0.101282	0.864126	0.998427	-4.60527	-0.173352	flagged	flagged	no_detection	0.0304889
134	hsa-miR-302b	-0.101282	0.864126	0.998427	-4.60527	-0.173352	flagged	flagged	no_detection	0.0304889
241	hsa-miR-512-5p	-0.101282	0.864126	0.998427	-4.60527	-0.173352	flagged	flagged	no_detection	0.0304889
58	hsa-miR-181b	-0.0653846	0.868011	0.998427	-4.60529	-0.168345	valid	valid	valid	0.0196827
340	hsa-miR-644	-0.193846	0.869321	0.998427	-4.6053	-0.166658	valid	valid	valid	0.0583535
33	hsa-miR-135a	0.192564	0.873493	0.998427	-4.60532	0.161287	valid	valid	valid	-0.0579676
333	hsa-miR-627	-0.14641	0.874747	0.998427	-4.60532	-0.159674	valid	valid	valid	0.0440739
295	hsa-miR-564	-0.246795	0.87895	0.998427	-4.60534	-0.154271	valid	valid	valid	0.0742927
21	hsa-miR-125b	0.115385	0.879021	0.998427	-4.60534	0.15418	valid	valid	valid	-0.0347342
72	hsa-miR-191	-0.0552564	0.882869	0.998427	-4.60536	-0.149236	valid	valid	valid	0.0166338
138	hsa-miR-30a-3p	-0.0865385	0.886869	0.998427	-4.60537	-0.144102	valid	valid	valid	0.0260507
277	hsa-miR-544	-0.0810256	0.892458	0.998427	-4.6054	-0.136935	flagged	flagged	no_detection	0.0243911
280	hsa-miR-548b	-0.0810256	0.892458	0.998427	-4.6054	-0.136935	flagged	flagged	no_detection	0.0243911
283	hsa-miR-549	-0.0810256	0.892458	0.998427	-4.6054	-0.136935	flagged	flagged	no_detection	0.0243911
288	hsa-miR-553	-0.0810256	0.892458	0.998427	-4.6054	-0.136935	flagged	flagged	no_detection	0.0243911
290	hsa-miR-555	-0.0810256	0.892458	0.998427	-4.6054	-0.136935	flagged	flagged	no_detection	0.0243911
294	hsa-miR-563	-0.0810256	0.892458	0.998427	-4.6054	-0.136935	flagged	flagged	no_detection	0.0243911
298	hsa-miR-569	-0.0810256	0.892458	0.998427	-4.6054	-0.136935	flagged	flagged	no_detection	0.0243911
307	hsa-miR-586	-0.0810256	0.892458	0.998427	-4.6054	-0.136935	flagged	flagged	no_detection	0.0243911
308	hsa-miR-587	-0.0810256	0.892458	0.998427	-4.6054	-0.136935	flagged	flagged	no_detection	0.0243911
309	hsa-miR-588	-0.0810256	0.892458	0.998427	-4.6054	-0.136935	flagged	flagged	no_detection	0.0243911
312	hsa-miR-593	-0.0810256	0.892458	0.998427	-4.6054	-0.136935	flagged	flagged	no_detection	0.0243911
314	hsa-miR-596	-0.0810256	0.892458	0.998427	-4.6054	-0.136935	flagged	flagged	no_detection	0.0243911
351	hsa-miR-657	-0.0810256	0.892458	0.998427	-4.6054	-0.136935	flagged	flagged	no_detection	0.0243911
352	hsa-miR-658	-0.0810256	0.892458	0.998427	-4.6054	-0.136935	flagged	flagged	no_detection	0.0243911
194	hsa-miR-411	-0.101538	0.893906	0.998427	-4.6054	-0.135079	valid	valid	valid	0.0305661
74	hsa-miR-193a	0.126154	0.894772	0.998427	-4.60541	0.13397	valid	valid	valid	-0.0379761
289	hsa-miR-554	-0.108846	0.895202	0.998427	-4.60541	-0.133419	valid	valid	valid	0.032766
60	hsa-miR-181d	-0.0558974	0.898928	0.998427	-4.60542	-0.128647	valid	valid	valid	0.0168268
96	hsa-miR-206	0.152564	0.899396	0.998427	-4.60542	0.128048	valid	valid	valid	-0.0459264
305	hsa-miR-580	0.135	0.900855	0.998427	-4.60543	0.12618	valid	valid	valid	-0.040639
123	hsa-miR-27b	0.0762821	0.909536	0.998427	-4.60546	0.115079	valid	valid	valid	-0.0229632
118	hsa-miR-24	-0.0467949	0.909648	0.998427	-4.60546	-0.114935	valid	valid	valid	0.0140867
51	hsa-miR-153	0.116282	0.911634	0.998427	-4.60546	0.112397	valid	valid	valid	-0.0350044
358	hsa-miR-9	-0.0738462	0.914858	0.998427	-4.60547	-0.108279	valid	valid	valid	0.0222299
278	hsa-miR-545	-0.0969231	0.917143	0.998427	-4.60548	-0.105362	valid	valid	valid	0.0291768
53	hsa-miR-15a	-0.110641	0.921083	0.998427	-4.60549	-0.100334	valid	valid	valid	0.0333063
131	hsa-miR-302a	-0.0589744	0.923551	0.998427	-4.6055	-0.0971852	flagged	flagged	no_detection	0.0177531
135	hsa-miR-302c	-0.0589744	0.923551	0.998427	-4.6055	-0.0971852	flagged	flagged	no_detection	0.0177531
137	hsa-miR-302d	-0.0589744	0.923551	0.998427	-4.6055	-0.0971852	flagged	flagged	no_detection	0.0177531
172	hsa-miR-367	-0.0589744	0.923551	0.998427	-4.6055	-0.0971852	flagged	flagged	no_detection	0.0177531
238	hsa-miR-510	-0.0589744	0.923551	0.998427	-4.6055	-0.0971852	flagged	flagged	no_detection	0.0177531
245	hsa-miR-515-5p	-0.0589744	0.923551	0.998427	-4.6055	-0.0971852	flagged	flagged	no_detection	0.0177531
248	hsa-miR-517a	-0.0589744	0.923551	0.998427	-4.6055	-0.0971852	flagged	flagged	no_detection	0.0177531
249	hsa-miR-517b	-0.0589744	0.923551	0.998427	-4.6055	-0.0971852	flagged	flagged	no_detection	0.0177531
251	hsa-miR-518a	-0.0589744	0.923551	0.998427	-4.6055	-0.0971852	flagged	flagged	no_detection	0.0177531
255	hsa-miR-518d	-0.0589744	0.923551	0.998427	-4.6055	-0.0971852	flagged	flagged	no_detection	0.0177531
263	hsa-miR-520b	-0.0589744	0.923551	0.998427	-4.6055	-0.0971852	flagged	flagged	no_detection	0.0177531
264	hsa-miR-520c	-0.0589744	0.923551	0.998427	-4.6055	-0.0971852	flagged	flagged	no_detection	0.0177531
265	hsa-miR-520d	-0.0589744	0.923551	0.998427	-4.6055	-0.0971852	flagged	flagged	no_detection	0.0177531
267	hsa-miR-520f	-0.0589744	0.923551	0.998427	-4.6055	-0.0971852	flagged	flagged	no_detection	0.0177531
66	hsa-miR-186	0.055	0.92475	0.998427	-4.6055	0.0956563	valid	valid	valid	-0.0165566
114	hsa-miR-223	-0.0467949	0.925224	0.998427	-4.6055	-0.0950518	valid	valid	valid	0.0140867
261	hsa-miR-519e	-0.204744	0.925857	0.998427	-4.6055	-0.0942448	valid	valid	valid	0.061634
150	hsa-miR-324-5p	-0.0526923	0.930064	0.998427	-4.60551	-0.0888819	valid	valid	valid	0.015862
49	hsa-miR-151	-0.044359	0.931395	0.998427	-4.60552	-0.0871858	valid	valid	valid	0.0133534
69	hsa-miR-18a	0.0783333	0.933384	0.998427	-4.60552	0.0846517	valid	valid	valid	-0.0235807
342	hsa-miR-646	0.140513	0.933899	0.998427	-4.60552	0.083996	valid	valid	valid	-0.0422986
128	hsa-miR-29a	-0.0489744	0.936714	0.998427	-4.60553	-0.0804107	valid	valid	valid	0.0147428
225	hsa-miR-494	-0.0803846	0.938022	0.998427	-4.60553	-0.0787446	valid	valid	valid	0.0241982
120	hsa-miR-26a	0.0320513	0.944372	0.998427	-4.60555	0.0706624	valid	valid	valid	-0.0096484
115	hsa-miR-224	-0.0423077	0.948776	0.998427	-4.60555	-0.0650591	valid	valid	valid	0.0127359
227	hsa-miR-497	0.064359	0.951502	0.998427	-4.60556	0.0615919	valid	valid	valid	-0.019374
50	hsa-miR-152	0.0282051	0.955003	0.998427	-4.60556	0.0571401	valid	valid	valid	-0.00849059
171	hsa-miR-365	0.0253846	0.958015	0.998427	-4.60557	0.0533115	valid	valid	valid	-0.00764153
362	hsa-miR-95	-0.0361538	0.958416	0.998427	-4.60557	-0.0528026	valid	valid	valid	0.0108834
56	hsa-miR-17-3p	0.0348718	0.962027	0.998427	-4.60558	0.0482126	valid	valid	valid	-0.0104975
106	hsa-miR-216	-0.0246154	0.967051	0.998427	-4.60558	-0.0418296	flagged	flagged	no_detection	0.00740997
107	hsa-miR-217	-0.0246154	0.967051	0.998427	-4.60558	-0.0418296	flagged	flagged	no_detection	0.00740997
176	hsa-miR-371	-0.0246154	0.967051	0.998427	-4.60558	-0.0418296	flagged	flagged	no_detection	0.00740997
270	hsa-miR-521	-0.0246154	0.967051	0.998427	-4.60558	-0.0418296	flagged	flagged	no_detection	0.00740997
47	hsa-miR-148b	0.0194872	0.968789	0.998427	-4.60558	0.0396221	valid	valid	valid	-0.00586623
311	hsa-miR-591	0.0373077	0.969027	0.998427	-4.60558	0.0393206	valid	valid	valid	-0.0112307
78	hsa-miR-196a	0.0371795	0.980672	0.998427	-4.60559	0.0245326	valid	valid	valid	-0.0111921
10	hsa-miR-100	0.025	0.981175	0.998427	-4.60559	0.0238941	valid	valid	valid	-0.00752575
168	hsa-miR-361	-0.0176923	0.984852	0.998427	-4.6056	-0.0192269	valid	valid	valid	0.00532592
195	hsa-miR-412	-0.0166667	0.986865	0.998427	-4.6056	-0.0166706	valid	valid	valid	0.00501717
44	hsa-miR-146b	-0.00923077	0.987088	0.998427	-4.6056	-0.0163884	valid	valid	valid	0.00277874
110	hsa-miR-22	-0.00820513	0.99058	0.998427	-4.6056	-0.011956	valid	valid	valid	0.00246999
16	hsa-miR-10a	-0.00512821	0.993708	0.998427	-4.6056	-0.00798515	valid	valid	valid	0.00154374
12	hsa-miR-103	-0.00294872	0.995451	0.998427	-4.6056	-0.0057736	valid	valid	valid	0.000887653
341	hsa-miR-645	-0.00448718	0.995506	0.998427	-4.6056	-0.00570306	valid	valid	valid	0.00135078
357	hsa-miR-7	0.00358974	0.997142	0.998427	-4.6056	0.00362772	valid	valid	valid	-0.00108062
166	hsa-miR-34b	0.00115385	0.998427	0.998427	-4.6056	0.00199606	flagged	flagged	no_detection	-0.000347342
177	hsa-miR-372	0.00115385	0.998427	0.998427	-4.6056	0.00199606	flagged	flagged	no_detection	-0.000347342

## Sheet: Relapse vs Control
Column	Detector	DDCt_Relap-CON	P.Value_Relap-CON	adj.P.Val_Relap-CON	B_Relap-CON	t_Relap-CON	CtStatus_Relap	CtStatus_CON	CtStatus_Relap-CON	Log10RQ_Relap-CON
224	hsa-miR-493	-4.80179	2.40557e-06	0.000880437	4.79675	-7.81836	valid	flagged	calibrator_not_detected	1.44548
316	hsa-miR-599	-3.685	4.87749e-05	0.00892581	2.21054	-5.87449	valid	flagged	calibrator_not_detected	1.1093
70	hsa-miR-18b	-5.70321	0.000146005	0.0178126	1.22821	-5.23853	valid	valid	valid	1.71684
191	hsa-miR-383	-4.15393	0.00334141	0.305739	-1.63862	-3.56156	valid	flagged	calibrator_not_detected	1.25046
237	hsa-miR-509	-3.02464	0.00702079	0.513922	-2.32098	-3.18017	valid	valid	valid	0.910508
353	hsa-miR-659	-3.05786	0.00913694	0.557353	-2.56213	-3.04494	valid	valid	valid	0.920507
315	hsa-miR-597	-3.11857	0.0279413	0.721078	-3.57403	-2.46525	valid	valid	valid	0.938784
266	hsa-miR-520e	-3.68893	0.0296229	0.721078	-3.6262	-2.43443	valid	flagged	calibrator_not_detected	1.11048
218	hsa-miR-487b	-1.46893	0.0341571	0.721078	-3.75293	-2.35898	valid	valid	valid	0.442192
93	hsa-miR-203	3.20714	0.0355808	0.721078	-3.78915	2.33726	flagged	valid	target_not_detected	-0.965446
232	hsa-miR-504	-2.34143	0.0405224	0.721078	-3.90414	-2.26776	valid	valid	valid	0.70484
203	hsa-miR	-1.84714	0.0413874	0.721078	-3.92276	-2.25643	valid	valid	valid	0.556045
127	hsa-miR-299-5p	-2.96786	0.0442488	0.721078	-3.98159	-2.22046	valid	valid	valid	0.893414
347	hsa-miR-652	-1.8975	0.0476434	0.721078	-4.04643	-2.18053	valid	flagged	calibrator_not_detected	0.571204
174	hsa-miR-369-3p	-1.94929	0.0495072	0.721078	-4.08001	-2.15973	valid	flagged	calibrator_not_detected	0.586793
85	hsa-miR-19a	3.23179	0.0500354	0.721078	-4.08928	2.15397	valid	valid	valid	-0.972864
24	hsa-miR-127	-1.31857	0.0515988	0.721078	-4.11615	-2.13723	valid	valid	valid	0.39693
42	hsa-miR-145	-1.54893	0.0528832	0.721078	-4.13759	-2.12384	valid	valid	valid	0.466274
209	hsa-miR-450	3.47714	0.0548971	0.721078	-4.17013	2.10343	valid	valid	valid	-1.04672
39	hsa-miR-142	2.40071	0.0558958	0.721078	-4.18581	2.09357	valid	valid	valid	-0.722687
108	hsa-miR-218	2.81179	0.0680349	0.721078	-4.35569	1.98518	valid	valid	valid	-0.846432
6	hsa-let-7e	-2.74117	0.0702147	0.721078	-4.38277	-1.96762	valid	valid	valid	0.825175
269	hsa-miR-520h	-1.67393	0.0709509	0.721078	-4.39171	-1.96181	valid	flagged	calibrator_not_detected	0.503903
198	hsa-miR-423	-1.11786	0.0715337	0.721078	-4.39872	-1.95724	valid	valid	valid	0.336509
184	hsa-miR-376b	-10.3443	0.0720806	0.721078	-4.40525	-1.95299	valid	flagged	calibrator_not_detected	3.11394
148	hsa-miR-323	-2.46679	0.0947362	0.721078	-4.63714	-1.79833	valid	valid	valid	0.742576
165	hsa-miR-34a	-1.76036	0.0959185	0.721078	-4.64755	-1.79121	valid	valid	valid	0.52992
104	hsa-miR-214	-2.69679	0.0987458	0.721078	-4.67189	-1.7745	valid	valid	valid	0.811813
86	hsa-miR-19b	2.10464	0.0995379	0.721078	-4.67858	1.76989	valid	valid	valid	-0.633561
339	hsa-miR-642	1.70821	0.101004	0.721078	-4.6908	1.76145	valid	valid	valid	-0.514224
94	hsa-miR-204	2.06071	0.104005	0.721078	-4.71523	1.74451	valid	valid	valid	-0.620337
215	hsa-miR-485-3p	-1.23071	0.108172	0.721078	-4.74791	-1.72169	valid	valid	valid	0.370482
146	hsa-miR-32	1.97786	0.111812	0.721078	-4.77535	1.70238	valid	valid	valid	-0.595394
180	hsa-miR-374	2.49679	0.112299	0.721078	-4.77895	1.69983	valid	valid	valid	-0.751607
35	hsa-miR-137	-1.36429	0.112646	0.721078	-4.78151	-1.69803	valid	flagged	calibrator_not_detected	0.410691
64	hsa-miR-184	-1.85643	0.112794	0.721078	-4.78259	-1.69726	valid	flagged	calibrator_not_detected	0.558841
1	4343438-Blank	-1.32904	0.113198	0.721078	-4.78554	-1.69517	flagged	flagged	no_detection	0.400081
116	hsa-miR-23a	-1.26429	0.113308	0.721078	-4.78635	-1.6946	valid	valid	valid	0.380588
216	hsa-miR-485-5p	-2.54107	0.123116	0.721078	-4.85472	-1.64574	valid	valid	valid	0.764939
99	hsa-miR-20b	2.63071	0.138216	0.721078	-4.94903	1.57675	valid	valid	valid	-0.791924
366	hsa-miR-99b	-0.967857	0.138724	0.721078	-4.95201	-1.57455	valid	valid	valid	0.291354
78	hsa-miR-196a	3.07214	0.142435	0.721078	-4.97335	1.55864	valid	valid	valid	-0.924807
48	hsa-miR-149	-2.31179	0.143655	0.721078	-4.98023	-1.55349	valid	valid	valid	0.695917
289	hsa-miR-554	-1.74964	0.14781	0.721078	-5.00319	-1.53622	valid	valid	valid	0.526695
256	hsa-miR-518e	-1.59286	0.157577	0.721078	-5.05441	-1.4972	valid	valid	valid	0.479498
345	hsa-miR-650	-1.45857	0.165276	0.721078	-5.09232	-1.46786	valid	valid	valid	0.439074
130	hsa-miR-301	2.09929	0.165908	0.721078	-5.09535	1.4655	valid	valid	valid	-0.631948
362	hsa-miR-95	1.24179	0.174522	0.721078	-5.13528	1.4341	valid	valid	valid	-0.373815
40	hsa-miR-142-5p	2.27429	0.174887	0.721078	-5.13693	1.4328	valid	valid	valid	-0.684628
190	hsa-miR-382	-1.27679	0.17563	0.721078	-5.14026	-1.43015	valid	valid	valid	0.384351
113	hsa-miR-222	-0.777143	0.176077	0.721078	-5.14225	-1.42857	valid	valid	valid	0.233943
53	hsa-miR-15a	1.63107	0.176714	0.721078	-5.14509	1.42631	valid	valid	valid	-0.491001
145	hsa-miR-31	1.13179	0.1848	0.721078	-5.18008	1.39827	valid	valid	valid	-0.340701
65	hsa-miR-185	-1.83893	0.190039	0.721078	-5.20183	-1.38064	valid	valid	valid	0.553573
208	hsa-miR-449b	-1.72714	0.19654	0.721078	-5.22786	-1.35931	valid	valid	valid	0.519922
31	hsa-miR-133b	1.21357	0.202518	0.721078	-5.25094	1.3402	valid	valid	valid	-0.365321
349	hsa-miR-654	-2.11143	0.202753	0.721078	-5.25183	-1.33945	valid	valid	valid	0.635603
225	hsa-miR-494	-1.8	0.205803	0.721078	-5.26328	-1.32989	valid	valid	valid	0.541854
22	hsa-miR-126	1.975	0.206286	0.721078	-5.26508	1.32838	valid	valid	valid	-0.594534
252	hsa-miR-518b	-1.8675	0.208742	0.721078	-5.27413	-1.32078	valid	valid	valid	0.562174
354	hsa-miR-660	1.92286	0.216153	0.721078	-5.3007	1.29825	valid	valid	valid	-0.578838
41	hsa-miR-143	-1.23536	0.223778	0.721078	-5.32693	-1.27572	valid	valid	valid	0.37188
33	hsa-miR-135a	1.75357	0.22698	0.721078	-5.33764	1.26644	valid	valid	valid	-0.527878
223	hsa-miR-492	-1.66429	0.229405	0.721078	-5.34562	-1.25948	valid	valid	valid	0.501
32	hsa-miR-134	-1.03536	0.233643	0.721078	-5.35934	-1.24746	valid	valid	valid	0.311674
11	hsa-miR-101	1.81929	0.23463	0.721078	-5.36249	1.24468	valid	valid	valid	-0.54766
71	hsa-miR-190	1.37964	0.234831	0.721078	-5.36313	1.24412	valid	valid	valid	-0.415314
207	hsa-miR-449	-1.8325	0.246966	0.721078	-5.40058	-1.21075	valid	valid	valid	0.551637
167	hsa-miR-34c	-1.205	0.249095	0.721078	-5.40692	-1.20502	valid	valid	valid	0.362741
96	hsa-miR-206	-1.94607	0.252613	0.721078	-5.41726	-1.19565	valid	valid	valid	0.585826
15	hsa-miR-107	-1.04036	0.253509	0.721078	-5.41986	-1.19328	valid	valid	valid	0.313179
13	hsa-miR-105	-1.05179	0.255948	0.721078	-5.42689	-1.18686	flagged	flagged	no_detection	0.316619
18	hsa-miR-122a	-1.05179	0.255948	0.721078	-5.42689	-1.18686	flagged	flagged	no_detection	0.316619
19	hsa-miR-124a	-1.05179	0.255948	0.721078	-5.42689	-1.18686	flagged	flagged	no_detection	0.316619
25	hsa-miR-128b	-1.05179	0.255948	0.721078	-5.42689	-1.18686	flagged	flagged	no_detection	0.316619
26	hsa-miR-129	-1.05179	0.255948	0.721078	-5.42689	-1.18686	flagged	flagged	no_detection	0.316619
62	hsa-miR-182	-1.05179	0.255948	0.721078	-5.42689	-1.18686	flagged	flagged	no_detection	0.316619
91	hsa-miR-202	-1.05179	0.255948	0.721078	-5.42689	-1.18686	flagged	flagged	no_detection	0.316619
126	hsa-miR-299-3p	-1.05179	0.255948	0.721078	-5.42689	-1.18686	flagged	flagged	no_detection	0.316619
132	hsa-miR-302a	-1.05179	0.255948	0.721078	-5.42689	-1.18686	flagged	flagged	no_detection	0.316619
133	hsa-miR-302b	-1.05179	0.255948	0.721078	-5.42689	-1.18686	flagged	flagged	no_detection	0.316619
134	hsa-miR-302b	-1.05179	0.255948	0.721078	-5.42689	-1.18686	flagged	flagged	no_detection	0.316619
154	hsa-miR-329	-1.05179	0.255948	0.721078	-5.42689	-1.18686	flagged	flagged	no_detection	0.316619
155	hsa-miR-33	-1.05179	0.255948	0.721078	-5.42689	-1.18686	flagged	flagged	no_detection	0.316619
241	hsa-miR-512-5p	-1.05179	0.255948	0.721078	-5.42689	-1.18686	flagged	flagged	no_detection	0.316619
210	hsa-miR-451	1.34786	0.256519	0.721078	-5.42852	1.18536	valid	valid	valid	-0.405745
109	hsa-miR-219	-0.941786	0.261766	0.721078	-5.44334	-1.17173	flagged	flagged	no_detection	0.283506
173	hsa-miR-368	-0.941786	0.261766	0.721078	-5.44334	-1.17173	flagged	flagged	no_detection	0.283506
178	hsa-miR-373	-0.941786	0.261766	0.721078	-5.44334	-1.17173	flagged	flagged	no_detection	0.283506
179	hsa-miR-373	-0.941786	0.261766	0.721078	-5.44334	-1.17173	flagged	flagged	no_detection	0.283506
206	hsa-miR-448	-0.941786	0.261766	0.721078	-5.44334	-1.17173	flagged	flagged	no_detection	0.283506
219	hsa-miR-488	-0.941786	0.261766	0.721078	-5.44334	-1.17173	flagged	flagged	no_detection	0.283506
233	hsa-miR-505	-0.941786	0.261766	0.721078	-5.44334	-1.17173	flagged	flagged	no_detection	0.283506
235	hsa-miR-507	-0.941786	0.261766	0.721078	-5.44334	-1.17173	flagged	flagged	no_detection	0.283506
242	hsa-miR-513	-0.941786	0.261766	0.721078	-5.44334	-1.17173	flagged	flagged	no_detection	0.283506
246	hsa-miR-516-5p	-0.941786	0.261766	0.721078	-5.44334	-1.17173	flagged	flagged	no_detection	0.283506
247	hsa-miR-517	-0.941786	0.261766	0.721078	-5.44334	-1.17173	flagged	flagged	no_detection	0.283506
254	hsa-miR-518c	-0.941786	0.261766	0.721078	-5.44334	-1.17173	flagged	flagged	no_detection	0.283506
257	hsa-miR-518f	-0.941786	0.261766	0.721078	-5.44334	-1.17173	flagged	flagged	no_detection	0.283506
258	hsa-miR-519b	-0.941786	0.261766	0.721078	-5.44334	-1.17173	flagged	flagged	no_detection	0.283506
259	hsa-miR-519c	-0.941786	0.261766	0.721078	-5.44334	-1.17173	flagged	flagged	no_detection	0.283506
260	hsa-miR-519d	-0.941786	0.261766	0.721078	-5.44334	-1.17173	flagged	flagged	no_detection	0.283506
271	hsa-miR-522	-0.941786	0.261766	0.721078	-5.44334	-1.17173	flagged	flagged	no_detection	0.283506
272	hsa-miR-523	-0.941786	0.261766	0.721078	-5.44334	-1.17173	flagged	flagged	no_detection	0.283506
273	hsa-miR-524	-0.941786	0.261766	0.721078	-5.44334	-1.17173	flagged	flagged	no_detection	0.283506
274	hsa-miR-526b	-0.941786	0.261766	0.721078	-5.44334	-1.17173	flagged	flagged	no_detection	0.283506
122	hsa-miR-27a	1.795	0.264675	0.721078	-5.45139	1.16427	valid	valid	valid	-0.540349
52	hsa-miR-155	0.726429	0.265119	0.721078	-5.45261	1.16313	valid	valid	valid	-0.218677
143	hsa-miR-30e-3p	1.04857	0.289639	0.721078	-5.51627	1.10264	valid	valid	valid	-0.315651
195	hsa-miR-412	-1.35643	0.29229	0.721078	-5.52274	-1.09634	valid	valid	valid	0.408326
98	hsa-miR-20a	0.913571	0.293229	0.721078	-5.52502	1.09411	valid	valid	valid	-0.275012
7	hsa-let-7f	-0.843527	0.293886	0.721078	-5.5266	-1.09256	valid	valid	valid	0.253927
194	hsa-miR-411	1.15964	0.294703	0.721078	-5.52857	1.09063	valid	valid	valid	-0.349087
204	hsa-miR	-1.04679	0.300729	0.721078	-5.54287	-1.07655	valid	valid	valid	0.315114
310	hsa-miR-589	0.893214	0.301049	0.721078	-5.54361	1.0758	valid	valid	valid	-0.268884
44	hsa-miR-146b	0.771786	0.304054	0.721078	-5.5506	1.06886	valid	valid	valid	-0.232331
144	hsa-miR-30e-5p	1.19071	0.304139	0.721078	-5.55079	1.06867	valid	valid	valid	-0.358441
67	hsa-miR-187	-1.99643	0.304703	0.721078	-5.55209	-1.06737	valid	valid	valid	0.600985
311	hsa-miR-591	-1.35036	0.306313	0.721078	-5.55579	-1.06368	valid	valid	valid	0.406498
192	hsa-miR-409-5p	-1.2275	0.30915	0.721078	-5.56223	-1.05721	valid	valid	valid	0.369514
66	hsa-miR-186	0.845357	0.312323	0.721078	-5.56936	1.05002	valid	valid	valid	-0.254478
92	hsa-miR-202	-1.1375	0.313206	0.721078	-5.57133	-1.04803	valid	valid	valid	0.342422
59	hsa-miR-181c	0.881429	0.31683	0.721078	-5.57932	1.0399	valid	valid	valid	-0.265336
17	hsa-miR-10b	-1.17071	0.325024	0.721078	-5.59695	-1.02178	valid	valid	valid	0.35242
185	hsa-miR-378	-0.758571	0.333251	0.721078	-5.61408	-1.00391	valid	valid	valid	0.228353
193	hsa-miR-410	-0.704286	0.334046	0.721078	-5.61571	-1.0022	valid	valid	valid	0.212011
4	hsa-let-7c	-0.850439	0.334968	0.721078	-5.61759	-1.00022	valid	valid	valid	0.256008
277	hsa-miR-544	-0.8975	0.335902	0.721078	-5.61948	-0.998217	flagged	flagged	no_detection	0.270174
280	hsa-miR-548b	-0.8975	0.335902	0.721078	-5.61948	-0.998217	flagged	flagged	no_detection	0.270174
283	hsa-miR-549	-0.8975	0.335902	0.721078	-5.61948	-0.998217	flagged	flagged	no_detection	0.270174
287	hsa-miR-552	-0.8975	0.335902	0.721078	-5.61948	-0.998217	flagged	flagged	no_detection	0.270174
288	hsa-miR-553	-0.8975	0.335902	0.721078	-5.61948	-0.998217	flagged	flagged	no_detection	0.270174
290	hsa-miR-555	-0.8975	0.335902	0.721078	-5.61948	-0.998217	flagged	flagged	no_detection	0.270174
293	hsa-miR-562	-0.8975	0.335902	0.721078	-5.61948	-0.998217	flagged	flagged	no_detection	0.270174
294	hsa-miR-563	-0.8975	0.335902	0.721078	-5.61948	-0.998217	flagged	flagged	no_detection	0.270174
297	hsa-miR-566	-0.8975	0.335902	0.721078	-5.61948	-0.998217	flagged	flagged	no_detection	0.270174
298	hsa-miR-569	-0.8975	0.335902	0.721078	-5.61948	-0.998217	flagged	flagged	no_detection	0.270174
299	hsa-miR-570	-0.8975	0.335902	0.721078	-5.61948	-0.998217	flagged	flagged	no_detection	0.270174
307	hsa-miR-586	-0.8975	0.335902	0.721078	-5.61948	-0.998217	flagged	flagged	no_detection	0.270174
308	hsa-miR-587	-0.8975	0.335902	0.721078	-5.61948	-0.998217	flagged	flagged	no_detection	0.270174
309	hsa-miR-588	-0.8975	0.335902	0.721078	-5.61948	-0.998217	flagged	flagged	no_detection	0.270174
312	hsa-miR-593	-0.8975	0.335902	0.721078	-5.61948	-0.998217	flagged	flagged	no_detection	0.270174
314	hsa-miR-596	-0.8975	0.335902	0.721078	-5.61948	-0.998217	flagged	flagged	no_detection	0.270174
351	hsa-miR-657	-0.8975	0.335902	0.721078	-5.61948	-0.998217	flagged	flagged	no_detection	0.270174
352	hsa-miR-658	-0.8975	0.335902	0.721078	-5.61948	-0.998217	flagged	flagged	no_detection	0.270174
3	hsa-let-7b	-0.933918	0.339665	0.721078	-5.62705	-0.990194	valid	valid	valid	0.281137
163	hsa-miR-342	0.589286	0.340074	0.721078	-5.62787	0.989327	valid	valid	valid	-0.177393
335	hsa-miR-630	-1.38107	0.342574	0.721078	-5.63283	-0.984037	valid	valid	valid	0.415744
131	hsa-miR-302a	-0.916429	0.345751	0.721078	-5.63906	-0.977354	flagged	flagged	no_detection	0.275872
135	hsa-miR-302c	-0.916429	0.345751	0.721078	-5.63906	-0.977354	flagged	flagged	no_detection	0.275872
137	hsa-miR-302d	-0.916429	0.345751	0.721078	-5.63906	-0.977354	flagged	flagged	no_detection	0.275872
172	hsa-miR-367	-0.916429	0.345751	0.721078	-5.63906	-0.977354	flagged	flagged	no_detection	0.275872
238	hsa-miR-510	-0.916429	0.345751	0.721078	-5.63906	-0.977354	flagged	flagged	no_detection	0.275872
243	hsa-miR-514	-0.916429	0.345751	0.721078	-5.63906	-0.977354	flagged	flagged	no_detection	0.275872
245	hsa-miR-515-5p	-0.916429	0.345751	0.721078	-5.63906	-0.977354	flagged	flagged	no_detection	0.275872
248	hsa-miR-517a	-0.916429	0.345751	0.721078	-5.63906	-0.977354	flagged	flagged	no_detection	0.275872
249	hsa-miR-517b	-0.916429	0.345751	0.721078	-5.63906	-0.977354	flagged	flagged	no_detection	0.275872
250	hsa-miR-517c	-0.916429	0.345751	0.721078	-5.63906	-0.977354	flagged	flagged	no_detection	0.275872
251	hsa-miR-518a	-0.916429	0.345751	0.721078	-5.63906	-0.977354	flagged	flagged	no_detection	0.275872
255	hsa-miR-518d	-0.916429	0.345751	0.721078	-5.63906	-0.977354	flagged	flagged	no_detection	0.275872
262	hsa-miR-520a	-0.916429	0.345751	0.721078	-5.63906	-0.977354	flagged	flagged	no_detection	0.275872
263	hsa-miR-520b	-0.916429	0.345751	0.721078	-5.63906	-0.977354	flagged	flagged	no_detection	0.275872
264	hsa-miR-520c	-0.916429	0.345751	0.721078	-5.63906	-0.977354	flagged	flagged	no_detection	0.275872
265	hsa-miR-520d	-0.916429	0.345751	0.721078	-5.63906	-0.977354	flagged	flagged	no_detection	0.275872
267	hsa-miR-520f	-0.916429	0.345751	0.721078	-5.63906	-0.977354	flagged	flagged	no_detection	0.275872
268	hsa-miR-520g	-0.916429	0.345751	0.721078	-5.63906	-0.977354	flagged	flagged	no_detection	0.275872
114	hsa-miR-223	0.657143	0.348134	0.721078	-5.64368	0.97237	valid	valid	valid	-0.19782
158	hsa-miR-335	1.18679	0.348764	0.721078	-5.6449	0.971056	valid	valid	valid	-0.357258
301	hsa-miR-575	-1.13786	0.352378	0.721078	-5.65181	-0.963554	valid	valid	valid	0.342529
359	hsa-miR-9	1.22964	0.354611	0.721078	-5.65604	0.958946	valid	valid	valid	-0.370159
150	hsa-miR-324-5p	-0.785357	0.355162	0.721078	-5.65707	-0.957812	valid	valid	valid	0.236416
296	hsa-miR-565	1.28	0.358041	0.721078	-5.66246	0.951906	valid	valid	valid	-0.385318
181	hsa-miR-375	-1.27286	0.35945	0.721078	-5.66507	-0.949027	valid	valid	valid	0.383168
333	hsa-miR-627	-0.738929	0.360733	0.721078	-5.66744	-0.946412	valid	valid	valid	0.22244
156	hsa-miR-330	-0.499643	0.364505	0.721078	-5.67433	-0.938766	valid	valid	valid	0.150407
5	hsa-let-7d	-0.639709	0.371521	0.721078	-5.68689	-0.924687	valid	valid	valid	0.192572
87	hsa-miR-200a	-0.901071	0.377535	0.721078	-5.69739	-0.912764	valid	valid	valid	0.27125
342	hsa-miR-646	-1.64964	0.378932	0.721078	-5.6998	-0.910013	valid	valid	valid	0.496592
166	hsa-miR-34b	-0.801786	0.387247	0.721078	-5.71388	-0.893783	flagged	flagged	no_detection	0.241362
177	hsa-miR-372	-0.801786	0.387247	0.721078	-5.71388	-0.893783	flagged	flagged	no_detection	0.241362
188	hsa-miR-380-5p	-1.04571	0.391982	0.721078	-5.7217	-0.884646	valid	valid	valid	0.314791
212	hsa-miR-452	1.2275	0.392841	0.721078	-5.7231	0.882997	valid	valid	valid	-0.369514
304	hsa-miR-579	1.33464	0.404048	0.721078	-5.74104	0.861696	valid	valid	valid	-0.401768
186	hsa-miR-379	-0.928929	0.406761	0.721078	-5.74527	-0.856598	valid	valid	valid	0.279635
240	hsa-miR-512-3p	-0.708571	0.408866	0.721078	-5.74853	-0.85266	flagged	flagged	no_detection	0.213301
281	hsa-miR-548c	-0.708571	0.408866	0.721078	-5.74853	-0.85266	flagged	flagged	no_detection	0.213301
292	hsa-miR-558	-0.708571	0.408866	0.721078	-5.74853	-0.85266	flagged	flagged	no_detection	0.213301
303	hsa-miR-578	-0.708571	0.408866	0.721078	-5.74853	-0.85266	flagged	flagged	no_detection	0.213301
306	hsa-miR-585	-0.708571	0.408866	0.721078	-5.74853	-0.85266	flagged	flagged	no_detection	0.213301
319	hsa-miR-603	-0.708571	0.408866	0.721078	-5.74853	-0.85266	flagged	flagged	no_detection	0.213301
320	hsa-miR-606	-0.708571	0.408866	0.721078	-5.74853	-0.85266	flagged	flagged	no_detection	0.213301
321	hsa-miR-607	-0.708571	0.408866	0.721078	-5.74853	-0.85266	flagged	flagged	no_detection	0.213301
322	hsa-miR-608	-0.708571	0.408866	0.721078	-5.74853	-0.85266	flagged	flagged	no_detection	0.213301
323	hsa-miR-609	-0.708571	0.408866	0.721078	-5.74853	-0.85266	flagged	flagged	no_detection	0.213301
324	hsa-miR-613	-0.708571	0.408866	0.721078	-5.74853	-0.85266	flagged	flagged	no_detection	0.213301
328	hsa-miR-617	-0.708571	0.408866	0.721078	-5.74853	-0.85266	flagged	flagged	no_detection	0.213301
336	hsa-miR-631	-0.708571	0.408866	0.721078	-5.74853	-0.85266	flagged	flagged	no_detection	0.213301
337	hsa-miR-633	-0.708571	0.408866	0.721078	-5.74853	-0.85266	flagged	flagged	no_detection	0.213301
343	hsa-miR-647	-0.708571	0.408866	0.721078	-5.74853	-0.85266	flagged	flagged	no_detection	0.213301
348	hsa-miR-653	-0.708571	0.408866	0.721078	-5.74853	-0.85266	flagged	flagged	no_detection	0.213301
355	hsa-miR-661	-0.708571	0.408866	0.721078	-5.74853	-0.85266	flagged	flagged	no_detection	0.213301
356	hsa-miR-662	-0.708571	0.408866	0.721078	-5.74853	-0.85266	flagged	flagged	no_detection	0.213301
276	hsa-miR-542-5p	0.629643	0.413902	0.721078	-5.75622	0.84329	valid	valid	valid	-0.189541
147	hsa-miR-320	-0.643929	0.414226	0.721078	-5.75671	-0.842691	valid	valid	valid	0.193842
43	hsa-miR-146a	0.555	0.414417	0.721078	-5.757	0.842336	valid	valid	valid	-0.167072
317	hsa-miR-600	-1.00321	0.415119	0.721078	-5.75806	-0.841038	valid	valid	valid	0.301998
357	hsa-miR-7	1.05786	0.415601	0.721078	-5.75878	0.840146	valid	valid	valid	-0.318447
69	hsa-miR-18a	1.00643	0.419032	0.721078	-5.76391	0.833824	valid	valid	valid	-0.302965
28	hsa-miR-130b	-0.604643	0.423127	0.721078	-5.76996	-0.826321	valid	valid	valid	0.182016
365	hsa-miR-99a	-1.06214	0.424268	0.721078	-5.77163	-0.824238	valid	valid	valid	0.319737
81	hsa-miR-198	-0.751429	0.425554	0.721078	-5.7735	-0.821895	flagged	flagged	no_detection	0.226203
106	hsa-miR-216	-0.751429	0.425554	0.721078	-5.7735	-0.821895	flagged	flagged	no_detection	0.226203
107	hsa-miR-217	-0.751429	0.425554	0.721078	-5.7735	-0.821895	flagged	flagged	no_detection	0.226203
176	hsa-miR-371	-0.751429	0.425554	0.721078	-5.7735	-0.821895	flagged	flagged	no_detection	0.226203
234	hsa-miR-506	-0.751429	0.425554	0.721078	-5.7735	-0.821895	flagged	flagged	no_detection	0.226203
270	hsa-miR-521	-0.751429	0.425554	0.721078	-5.7735	-0.821895	flagged	flagged	no_detection	0.226203
140	hsa-miR-30b	0.6825	0.428822	0.723266	-5.77822	0.815964	valid	valid	valid	-0.205453
286	hsa-miR-551b	-1.46464	0.43502	0.727712	-5.78702	-0.804793	valid	valid	valid	0.440901
161	hsa-miR-339	0.928214	0.435434	0.727712	-5.7876	0.804051	valid	valid	valid	-0.27942
330	hsa-miR-622	-1.01357	0.440366	0.729575	-5.79447	-0.795241	valid	valid	valid	0.305115
226	hsa-miR-496	1.18643	0.440727	0.729575	-5.79496	0.794599	valid	valid	valid	-0.357151
100	hsa-miR-21	0.974643	0.444312	0.729575	-5.79987	0.788239	valid	valid	valid	-0.293397
12	hsa-miR-103	-0.530714	0.444522	0.729575	-5.80016	-0.787866	valid	valid	valid	0.159761
230	hsa-miR-502	-0.982857	0.452929	0.73841	-5.81142	-0.77308	valid	valid	valid	0.295869
239	hsa-miR-511	-0.968571	0.455861	0.73841	-5.81527	-0.767965	valid	valid	valid	0.291569
278	hsa-miR-545	0.821786	0.455958	0.73841	-5.8154	0.767796	valid	valid	valid	-0.247382
138	hsa-miR-30a-3p	0.5975	0.462046	0.744972	-5.82327	0.757241	valid	valid	valid	-0.179865
329	hsa-miR-618	0.828571	0.466623	0.749053	-5.82909	0.749361	valid	valid	valid	-0.249425
47	hsa-miR-148b	-0.412857	0.471764	0.753998	-5.8355	-0.740569	valid	valid	valid	0.124282
115	hsa-miR-224	-0.689643	0.478959	0.759529	-5.8443	-0.728361	valid	valid	valid	0.207603
202	hsa-miR-429	-0.991429	0.48174	0.759529	-5.84765	-0.723673	valid	valid	valid	0.29845
29	hsa-miR-132	0.485714	0.482408	0.759529	-5.84845	0.722549	valid	valid	valid	-0.146215
168	hsa-miR-361	0.918571	0.485862	0.759529	-5.85255	0.716752	valid	valid	valid	-0.276518
112	hsa-miR-221	-0.568929	0.486148	0.759529	-5.85288	-0.716274	valid	valid	valid	0.171265
84	hsa-miR-199b	1.11214	0.488109	0.759529	-5.85519	0.712997	valid	valid	valid	-0.334788
300	hsa-miR-572	-1.01536	0.491317	0.759529	-5.85892	-0.70765	valid	valid	valid	0.305653
261	hsa-miR-519e	-1.13107	0.491826	0.759529	-5.85951	-0.706804	valid	valid	valid	0.340486
105	hsa-miR-215	-0.816071	0.498607	0.766765	-5.86726	-0.69558	valid	valid	valid	0.245662
175	hsa-miR-369-5p	-1.09571	0.500827	0.766957	-5.86976	-0.691925	valid	valid	valid	0.329843
76	hsa-miR-194	0.600714	0.506407	0.769054	-5.87596	0.68278	valid	valid	valid	-0.180833
220	hsa-miR-489	-0.984286	0.508311	0.769054	-5.87805	-0.679674	valid	valid	valid	0.2963
244	hsa-miR-515-3p	0.963571	0.5085	0.769054	-5.87826	0.679366	flagged	valid	target_not_detected	-0.290064
73	hsa-miR-192	0.513214	0.516586	0.774755	-5.88697	0.66625	valid	valid	valid	-0.154493
36	hsa-miR-139	-1.06179	0.519477	0.774755	-5.89003	-0.661588	valid	valid	valid	0.319629
102	hsa-miR-211	-0.778214	0.520053	0.774755	-5.89064	-0.660662	valid	valid	valid	0.234266
350	hsa-miR-656	-0.918214	0.520737	0.774755	-5.89136	-0.659562	valid	valid	valid	0.27641
149	hsa-miR-324-3p	-0.452857	0.523194	0.775259	-5.89392	-0.655619	valid	valid	valid	0.136324
197	hsa-miR-422b	-1.43179	0.53643	0.786778	-5.90738	-0.634553	valid	valid	valid	0.43101
123	hsa-miR-27b	-0.516786	0.53896	0.786778	-5.90989	-0.63056	valid	valid	valid	0.155568
90	hsa-miR-200c	-0.342143	0.540518	0.786778	-5.91142	-0.628105	valid	valid	valid	0.102995
141	hsa-miR-30c	0.413929	0.541082	0.786778	-5.91197	0.627218	valid	valid	valid	-0.124605
61	hsa-miR-182	0.541786	0.541716	0.786778	-5.91259	0.626221	valid	valid	valid	-0.163094
160	hsa-miR-338	0.7025	0.548676	0.790727	-5.91931	0.61532	valid	valid	valid	-0.211474
125	hsa-miR-296	-0.47	0.550742	0.790727	-5.92127	-0.6121	valid	valid	valid	0.141484
89	hsa-miR-200b	0.514286	0.550916	0.790727	-5.92144	0.611829	valid	valid	valid	-0.154815
183	hsa-miR-376a	-0.722143	0.564215	0.798851	-5.93375	-0.591254	valid	valid	valid	0.217387
34	hsa-miR-135b	-0.904286	0.566159	0.798851	-5.9355	-0.588269	valid	valid	valid	0.272217
171	hsa-miR-365	-0.380714	0.5664	0.798851	-5.93572	-0.5879	valid	valid	valid	0.114606
74	hsa-miR-193a	0.541429	0.566993	0.798851	-5.93625	0.586989	valid	valid	valid	-0.162986
361	hsa-miR-93	0.407143	0.56749	0.798851	-5.93669	0.586228	valid	valid	valid	-0.122562
182	hsa-miR-376a	0.503214	0.573832	0.804684	-5.94231	0.576539	valid	valid	valid	-0.151483
136	hsa-miR-302c	-0.610357	0.58251	0.813735	-5.94979	-0.563371	flagged	valid	target_not_detected	0.183736
282	hsa-miR-548d	-0.896071	0.588577	0.817425	-5.9549	-0.554225	valid	valid	valid	0.269744
157	hsa-miR-331	0.351071	0.589618	0.817425	-5.95576	0.552662	valid	valid	valid	-0.105683
128	hsa-miR-29a	0.446429	0.597359	0.82094	-5.96209	0.541073	valid	valid	valid	-0.134388
57	hsa-miR-17-5p	0.351071	0.606398	0.82094	-5.96928	0.527639	valid	valid	valid	-0.105683
170	hsa-miR-363	-0.790357	0.608279	0.82094	-5.97074	-0.524856	valid	valid	valid	0.237921
14	hsa-miR-106b	0.522857	0.610793	0.82094	-5.97269	0.521143	valid	valid	valid	-0.157396
327	hsa-miR-616	-0.590714	0.617953	0.82094	-5.97813	-0.510609	valid	valid	valid	0.177823
45	hsa-miR-147	-0.490714	0.619069	0.82094	-5.97897	-0.508971	flagged	flagged	no_detection	0.14772
95	hsa-miR-205	-0.490714	0.619069	0.82094	-5.97897	-0.508971	flagged	flagged	no_detection	0.14772
97	hsa-miR-208	-0.490714	0.619069	0.82094	-5.97897	-0.508971	flagged	flagged	no_detection	0.14772
111	hsa-miR-220	-0.490714	0.619069	0.82094	-5.97897	-0.508971	flagged	flagged	no_detection	0.14772
151	hsa-miR-325	-0.490714	0.619069	0.82094	-5.97897	-0.508971	flagged	flagged	no_detection	0.14772
159	hsa-miR-337	-0.490714	0.619069	0.82094	-5.97897	-0.508971	flagged	flagged	no_detection	0.14772
187	hsa-miR-380-3p	-0.490714	0.619069	0.82094	-5.97897	-0.508971	flagged	flagged	no_detection	0.14772
23	hsa-miR-126	0.423929	0.631462	0.831286	-5.98803	0.490894	valid	valid	valid	-0.127615
358	hsa-miR-9	0.468929	0.633369	0.831286	-5.98939	0.488128	valid	valid	valid	-0.141162
20	hsa-miR-125a	-0.260714	0.63437	0.831286	-5.9901	-0.486677	valid	valid	valid	0.0784828
72	hsa-miR-191	-0.2925	0.637841	0.831286	-5.99255	-0.481654	valid	valid	valid	0.0880513
38	hsa-miR-141	0.683214	0.639682	0.831286	-5.99383	0.478997	valid	valid	valid	-0.205668
118	hsa-miR-24	-0.299286	0.643291	0.831286	-5.99632	-0.473796	valid	valid	valid	0.090094
83	hsa-miR-199a	-0.3375	0.644578	0.831286	-5.9972	-0.471944	valid	valid	valid	0.101598
152	hsa-miR-326	0.4925	0.646523	0.831286	-5.99852	0.46915	valid	valid	valid	-0.148257
30	hsa-miR-133a	-0.671429	0.647313	0.831286	-5.99906	-0.468015	valid	valid	valid	0.20212
221	hsa-miR-490	0.693929	0.651318	0.833505	-6.00174	0.462275	flagged	valid	target_not_detected	-0.208893
332	hsa-miR-626	-0.464643	0.656742	0.837518	-6.00531	-0.454528	flagged	valid	target_not_detected	0.139871
75	hsa-miR-193b	0.679643	0.661337	0.837871	-6.00829	0.447988	valid	valid	valid	-0.204593
302	hsa-miR-576	0.393214	0.662064	0.837871	-6.00875	0.446955	valid	valid	valid	-0.118369
331	hsa-miR-624	0.767857	0.663886	0.837871	-6.00991	0.444367	valid	valid	valid	-0.231148
46	hsa-miR-148a	0.421786	0.666665	0.838046	-6.01167	0.440429	valid	valid	valid	-0.12697
56	hsa-miR-17-3p	0.405357	0.67032	0.838046	-6.01395	0.435259	valid	valid	valid	-0.122025
295	hsa-miR-564	-0.737857	0.672182	0.838046	-6.0151	-0.43263	valid	valid	valid	0.222117
153	hsa-miR-328	-0.259643	0.675194	0.838046	-6.01694	-0.428384	valid	valid	valid	0.0781603
37	hsa-miR-140	0.334286	0.675474	0.838046	-6.01711	0.427989	valid	valid	valid	-0.10063
253	hsa-miR-518c	-0.482143	0.678481	0.838932	-6.01893	-0.423759	flagged	valid	target_not_detected	0.145139
10	hsa-miR-100	-0.606071	0.682349	0.840875	-6.02124	-0.418329	valid	valid	valid	0.182446
129	hsa-miR-29c	0.362857	0.685959	0.842486	-6.02336	0.413275	valid	valid	valid	-0.109231
214	hsa-miR-484	0.245714	0.693105	0.847235	-6.02747	0.403299	valid	valid	valid	-0.0739674
228	hsa-miR-500	-0.552857	0.694455	0.847235	-6.02823	-0.401419	valid	valid	valid	0.166427
117	hsa-miR-23b	0.435357	0.700268	0.848096	-6.03148	0.393344	valid	valid	valid	-0.131056
77	hsa-miR-195	-0.313214	0.701999	0.848096	-6.03243	-0.390943	valid	valid	valid	0.0942869
217	hsa-miR-486	-0.379643	0.702112	0.848096	-6.03249	-0.390787	valid	valid	valid	0.114284
363	hsa-miR-96	-0.531071	0.715063	0.857874	-6.03939	-0.372909	valid	valid	valid	0.159868
334	hsa-miR-629	-0.210714	0.71648	0.857874	-6.04013	-0.370961	valid	valid	valid	0.0634313
213	hsa-miR-453	-0.368929	0.719561	0.857874	-6.04171	-0.366729	flagged	valid	target_not_detected	0.111059
21	hsa-miR-125b	-0.380357	0.720236	0.857874	-6.04205	-0.365803	valid	valid	valid	0.114499
346	hsa-miR-651	0.509643	0.721927	0.857874	-6.0429	0.363485	flagged	valid	target_not_detected	-0.153418
285	hsa-miR-551a	-0.6075	0.724734	0.858423	-6.04431	-0.35964	valid	valid	valid	0.182876
338	hsa-miR-639	-0.698929	0.730598	0.862577	-6.0472	-0.351628	valid	valid	valid	0.210398
205	hsa-miR	0.568929	0.738372	0.868952	-6.05091	0.341043	valid	valid	valid	-0.171265
162	hsa-miR-340	0.201071	0.751585	0.880497	-6.05694	0.323145	valid	valid	valid	-0.0605285
2	hsa-let-7a	-0.248109	0.752994	0.880497	-6.05756	-0.321243	valid	valid	valid	0.0746882
63	hsa-miR-183	0.283929	0.758532	0.883629	-6.05997	0.313779	valid	valid	valid	-0.085471
55	hsa-miR-16	0.266429	0.760501	0.883629	-6.06081	0.31113	valid	valid	valid	-0.080203
60	hsa-miR-181d	-0.197857	0.772939	0.893677	-6.06594	-0.294447	valid	valid	valid	0.0595609
16	hsa-miR-10a	0.27	0.7743	0.893677	-6.06648	0.292627	valid	valid	valid	-0.0812781
341	hsa-miR-645	-0.294286	0.776473	0.893677	-6.06734	-0.289723	flagged	valid	target_not_detected	0.0885888
325	hsa-miR-614	-0.272857	0.78197	0.897182	-6.06947	-0.282389	flagged	valid	target_not_detected	0.0821382
79	hsa-miR-196b	-0.200714	0.794199	0.908366	-6.07401	-0.266131	valid	valid	valid	0.060421
142	hsa-miR-30d	0.178214	0.80339	0.914645	-6.07723	0.253961	valid	valid	valid	-0.0536478
344	hsa-miR-649	0.428214	0.804687	0.914645	-6.07767	0.252247	valid	valid	valid	-0.128905
189	hsa-miR-381	0.302857	0.808291	0.915896	-6.07888	0.247489	flagged	valid	target_not_detected	-0.0911691
284	hsa-miR-550	0.171429	0.812227	0.917257	-6.08017	0.242298	valid	valid	valid	-0.0516051
27	hsa-miR-130a	0.235714	0.814504	0.917257	-6.08091	0.239298	valid	valid	valid	-0.0709571
101	hsa-miR-210	0.196786	0.819397	0.918204	-6.08246	0.232861	valid	valid	valid	-0.0592384
58	hsa-miR-181b	-0.135	0.823394	0.918204	-6.08369	-0.227609	valid	valid	valid	0.040639
279	hsa-miR-548a	0.296786	0.823998	0.918204	-6.08387	0.226817	flagged	valid	target_not_detected	-0.0893414
124	hsa-miR-28	0.138214	0.826603	0.918204	-6.08465	0.223399	valid	valid	valid	-0.0416066
291	hsa-miR-556	0.278571	0.830183	0.918204	-6.08571	0.218706	valid	valid	valid	-0.0838584
164	hsa-miR-345	0.1425	0.830398	0.918204	-6.08577	0.218425	valid	valid	valid	-0.0428968
54	hsa-miR-15b	0.17	0.835868	0.921469	-6.08734	0.211264	valid	valid	valid	-0.0511751
139	hsa-miR-30a-5p	0.136786	0.842546	0.922472	-6.08918	0.202538	valid	valid	valid	-0.0411766
201	hsa-miR-425-5p	0.138214	0.845043	0.922472	-6.08985	0.19928	valid	valid	valid	-0.0416066
305	hsa-miR-580	0.253214	0.84638	0.922472	-6.0902	0.197537	valid	valid	valid	-0.0762251
227	hsa-miR-497	-0.228571	0.847368	0.922472	-6.09046	-0.196248	valid	valid	valid	0.0688069
51	hsa-miR-153	0.246071	0.85171	0.922472	-6.09158	0.190591	valid	valid	valid	-0.0740749
120	hsa-miR-26a	0.117143	0.8519	0.922472	-6.09163	0.190344	valid	valid	valid	-0.0352635
82	hsa-miR-199a	0.156071	0.863971	0.932783	-6.09455	0.174652	valid	valid	valid	-0.0469822
119	hsa-miR-25	0.165714	0.869493	0.93354	-6.0958	0.167489	valid	valid	valid	-0.049885
231	hsa-miR-503	-0.266786	0.869774	0.93354	-6.09586	-0.167125	valid	valid	valid	0.0803105
88	hsa-miR-200a	-0.163929	0.87639	0.937891	-6.09728	-0.158555	valid	valid	valid	0.0493474
222	hsa-miR-491	0.137143	0.88675	0.940778	-6.09936	0.145161	valid	valid	valid	-0.0412841
340	hsa-miR-644	0.192857	0.887978	0.940778	-6.09959	0.143575	flagged	valid	target_not_detected	-0.0580558
110	hsa-miR-22	-0.128571	0.889117	0.940778	-6.09981	-0.142104	valid	valid	valid	0.0387039
326	hsa-miR-615	-0.138571	0.889369	0.940778	-6.09986	-0.141779	flagged	valid	target_not_detected	0.0417142
103	hsa-miR-213	0.139286	0.895263	0.942975	-6.10093	0.134175	valid	valid	valid	-0.0419292
364	hsa-miR-98	0.1275	0.898687	0.942975	-6.10152	0.129763	valid	valid	valid	-0.0383813
313	hsa-miR-594	0.103929	0.900563	0.942975	-6.10184	0.127345	valid	valid	valid	-0.0312856
169	hsa-miR-362	0.0825	0.901752	0.942975	-6.10204	0.125814	valid	valid	valid	-0.024835
80	hsa-miR-197	-0.0835714	0.907073	0.945837	-6.10289	-0.118964	valid	valid	valid	0.0251575
236	hsa-miR-508	0.124286	0.921659	0.958315	-6.10499	0.100218	flagged	valid	target_not_detected	-0.0374137
196	hsa-miR-422a	-0.0882143	0.924842	0.958901	-6.1054	-0.0961319	valid	valid	valid	0.0265551
275	hsa-miR-532	-0.0682143	0.928913	0.960402	-6.1059	-0.0909085	valid	valid	valid	0.0205345
121	hsa-miR-26b	0.0585714	0.934374	0.963327	-6.10653	0.0839068	valid	valid	valid	-0.0176318
68	hsa-miR-189	-0.101786	0.94454	0.969771	-6.10756	-0.070883	valid	valid	valid	0.0306406
49	hsa-miR-151	-0.0510714	0.945924	0.969771	-6.10769	-0.0691116	valid	valid	valid	0.015374
360	hsa-miR-92	-0.0446429	0.949638	0.970859	-6.10801	-0.0643577	valid	valid	valid	0.0134388
9	hsa-miR-1	-0.0907143	0.95741	0.976078	-6.10861	-0.0544147	valid	valid	valid	0.0273077
229	hsa-miR-501	-0.0264286	0.97351	0.985357	-6.10954	-0.033833	valid	valid	valid	0.00795579
199	hsa-miR-424	-0.0489286	0.973694	0.985357	-6.10955	-0.0335987	valid	valid	valid	0.014729
8	hsa-let-7g	-0.0245743	0.974588	0.985357	-6.10959	-0.0324566	valid	valid	valid	0.0073976
318	hsa-miR-601	0.0128571	0.993825	0.997665	-6.1101	0.00788569	valid	valid	valid	-0.00387039
211	hsa-miR-452	-0.00571429	0.997341	0.997665	-6.11012	-0.00339582	valid	valid	valid	0.00172017
200	hsa-miR-425	0.00214286	0.997449	0.997665	-6.11012	0.00325783	valid	valid	valid	-0.000645064
50	hsa-miR-152	0.00214286	0.997665	0.997665	-6.11012	0.00298206	valid	valid	valid	-0.000645064

## Sheet: Remiting vs Control
Column	Detector	DDCt_Remitt-CON	P.Value_Remitt-CON	adj.P.Val_Remitt-CON	B_Remitt-CON	t_Remitt-CON	CtStatus_Remitt	CtStatus_CON	CtStatus_Remitt-CON	Log10RQ_Remitt-CON
153	hsa-miR-328	1.00911	0.00463063	0.999308	-4.48208	3.33027	valid	valid	valid	-0.303772
363	hsa-miR-96	-4.92607	0.0227535	0.999308	-4.52099	-2.54097	valid	valid	valid	1.4829
208	hsa-miR-449b	-2.82964	0.0282264	0.999308	-4.5267	-2.43123	valid	valid	valid	0.851807
207	hsa-miR-449	-2.96875	0.0435722	0.999308	-4.53848	-2.2063	valid	valid	valid	0.893683
316	hsa-miR-599	-1.5175	0.0471461	0.999308	-4.54066	-2.16478	valid	flagged	calibrator_not_detected	0.456813
230	hsa-miR-502	-1.71911	0.072135	0.999308	-4.55256	-1.93631	valid	valid	valid	0.517503
252	hsa-miR-518b	-2.0725	0.077219	0.999308	-4.55449	-1.89891	valid	valid	valid	0.623885
301	hsa-miR-575	-2.14036	0.0834173	0.999308	-4.55668	-1.85618	valid	valid	valid	0.644312
84	hsa-miR-199b	-2.98536	0.0906249	0.999308	-4.55904	-1.80994	valid	valid	valid	0.898682
117	hsa-miR-23b	-0.627143	0.0994171	0.999308	-4.56168	-1.75775	valid	valid	valid	0.188789
64	hsa-miR-184	-1.43518	0.0995601	0.999308	-4.56172	-1.75693	valid	flagged	calibrator_not_detected	0.432032
240	hsa-miR-512-3p	-1.07607	0.0999138	0.999308	-4.56182	-1.75492	valid	flagged	calibrator_not_detected	0.32393
202	hsa-miR-429	-2.19393	0.101514	0.999308	-4.56227	-1.7459	valid	valid	valid	0.660438
160	hsa-miR-338	-2.1625	0.105656	0.999308	-4.56342	-1.72313	valid	valid	valid	0.650977
192	hsa-miR-409-5p	1.50875	0.105716	0.999308	-4.56343	1.7228	valid	valid	valid	-0.454179
222	hsa-miR-491	-0.659107	0.115389	0.999308	-4.56593	-1.67253	valid	valid	valid	0.198411
42	hsa-miR-145	-0.828929	0.117789	0.999308	-4.56652	-1.66063	valid	valid	valid	0.249532
103	hsa-miR-213	-0.739464	0.125388	0.999308	-4.56831	-1.62427	valid	valid	valid	0.222601
1	4343438-Blank	-1.87434	0.136141	0.999308	-4.57066	-1.57593	flagged	flagged	no_detection	0.564231
191	hsa-miR-383	-1.48768	0.136795	0.999308	-4.57079	-1.5731	valid	flagged	calibrator_not_detected	0.447836
48	hsa-miR-149	-1.86054	0.139103	0.999308	-4.57127	-1.56319	valid	valid	valid	0.560077
220	hsa-miR-489	1.36196	0.143142	0.999308	-4.57209	1.54618	flagged	valid	target_not_detected	-0.409992
93	hsa-miR-203	1.88589	0.148778	0.999308	-4.57319	1.52311	valid	valid	valid	-0.56771
109	hsa-miR-219	-3.50179	0.151052	0.999308	-4.57362	-1.51402	valid	flagged	calibrator_not_detected	1.05414
224	hsa-miR-493	-3.49929	0.153011	0.999308	-4.57399	-1.50627	valid	flagged	calibrator_not_detected	1.05339
53	hsa-miR-15a	-1.38268	0.153084	0.999308	-4.574	-1.50598	valid	valid	valid	0.416228
41	hsa-miR-143	-1.06161	0.153507	0.999308	-4.57408	-1.50432	valid	valid	valid	0.319576
315	hsa-miR-597	-2.19232	0.153808	0.999308	-4.57414	-1.50314	valid	valid	valid	0.659955
328	hsa-miR-617	-1.28232	0.164827	0.999308	-4.5761	-1.46123	valid	flagged	calibrator_not_detected	0.386017
329	hsa-miR-618	-1.11893	0.167045	0.999308	-4.57648	-1.45308	valid	valid	valid	0.336831
79	hsa-miR-196b	-0.725714	0.18056	0.999308	-4.57869	-1.40525	valid	valid	valid	0.218462
119	hsa-miR-25	-1.02929	0.182331	0.999308	-4.57896	-1.3992	valid	valid	valid	0.309846
144	hsa-miR-30e-5p	-1.24179	0.18884	0.999308	-4.57995	-1.37738	valid	valid	valid	0.373815
31	hsa-miR-133b	0.753571	0.192787	0.999308	-4.58054	1.36444	valid	valid	valid	-0.226848
114	hsa-miR-223	-0.462857	0.207796	0.999308	-4.58264	-1.31713	valid	valid	valid	0.139334
234	hsa-miR-506	-0.933929	0.213581	0.999308	-4.58341	-1.29962	valid	flagged	calibrator_not_detected	0.281141
229	hsa-miR-501	0.811071	0.21923	0.999308	-4.58414	1.28289	valid	valid	valid	-0.244157
155	hsa-miR-33	-0.926786	0.226449	0.999308	-4.58504	-1.26199	valid	flagged	calibrator_not_detected	0.27899
116	hsa-miR-23a	-0.621786	0.231429	0.999308	-4.58564	-1.24788	valid	valid	valid	0.187176
87	hsa-miR-200a	0.703929	0.231439	0.999308	-4.58564	1.24785	flagged	valid	target_not_detected	-0.211904
80	hsa-miR-197	0.470179	0.2343	0.999308	-4.58598	1.23986	valid	valid	valid	-0.141538
337	hsa-miR-633	-1.45732	0.239641	0.999308	-4.58661	-1.22513	valid	flagged	calibrator_not_detected	0.438697
226	hsa-miR-496	1.42393	0.240303	0.999308	-4.58668	1.22332	valid	valid	valid	-0.428645
232	hsa-miR-504	-2.80018	0.242982	0.999308	-4.58699	-1.21604	valid	valid	valid	0.842938
273	hsa-miR-524	-2.78679	0.244474	0.999308	-4.58716	-1.21201	valid	flagged	calibrator_not_detected	0.838906
182	hsa-miR-376a	-0.564286	0.245135	0.999308	-4.58723	-1.21024	valid	valid	valid	0.169867
83	hsa-miR-199a	-1.155	0.246671	0.999308	-4.5874	-1.20612	valid	valid	valid	0.34769
168	hsa-miR-361	-0.610179	0.247529	0.999308	-4.5875	-1.20383	valid	valid	valid	0.183682
293	hsa-miR-562	-0.74625	0.250604	0.999308	-4.58784	-1.19567	valid	flagged	calibrator_not_detected	0.224644
40	hsa-miR-142-5p	0.498036	0.256235	0.999308	-4.58845	1.18093	valid	valid	valid	-0.149924
167	hsa-miR-34c	0.6425	0.269339	0.999308	-4.58981	1.14755	flagged	valid	target_not_detected	-0.193412
214	hsa-miR-484	0.374464	0.272051	0.999308	-4.59008	1.1408	valid	valid	valid	-0.112725
89	hsa-miR-200b	-0.505714	0.277173	0.999308	-4.59058	-1.12819	valid	valid	valid	0.152235
244	hsa-miR-515-3p	1.27357	0.27735	0.999308	-4.5906	1.12775	valid	valid	valid	-0.383383
199	hsa-miR-424	-2.27518	0.278764	0.999308	-4.59074	-1.1243	valid	valid	valid	0.684897
366	hsa-miR-99b	0.395893	0.283719	0.999308	-4.59121	1.11232	valid	valid	valid	-0.119176
237	hsa-miR-509	-1.27714	0.289618	0.999308	-4.59177	-1.09825	valid	valid	valid	0.384458
231	hsa-miR-503	-2.62054	0.289756	0.999308	-4.59178	-1.09792	valid	valid	valid	0.78886
317	hsa-miR-600	0.680536	0.291864	0.999308	-4.59197	1.09294	flagged	valid	target_not_detected	-0.204862
46	hsa-miR-148a	-0.554464	0.298127	0.999308	-4.59254	-1.07832	valid	valid	valid	0.16691
196	hsa-miR-422a	-0.553214	0.301933	0.999308	-4.59288	-1.06955	valid	valid	valid	0.166534
30	hsa-miR-133a	-1.12143	0.305427	0.999308	-4.59318	-1.06156	valid	valid	valid	0.337584
173	hsa-miR-368	-2.40429	0.319984	0.999308	-4.59441	-1.02899	flagged	flagged	no_detection	0.723762
178	hsa-miR-373	-2.40429	0.319984	0.999308	-4.59441	-1.02899	flagged	flagged	no_detection	0.723762
179	hsa-miR-373	-2.40429	0.319984	0.999308	-4.59441	-1.02899	flagged	flagged	no_detection	0.723762
206	hsa-miR-448	-2.40429	0.319984	0.999308	-4.59441	-1.02899	flagged	flagged	no_detection	0.723762
219	hsa-miR-488	-2.40429	0.319984	0.999308	-4.59441	-1.02899	flagged	flagged	no_detection	0.723762
233	hsa-miR-505	-2.40429	0.319984	0.999308	-4.59441	-1.02899	flagged	flagged	no_detection	0.723762
235	hsa-miR-507	-2.40429	0.319984	0.999308	-4.59441	-1.02899	flagged	flagged	no_detection	0.723762
242	hsa-miR-513	-2.40429	0.319984	0.999308	-4.59441	-1.02899	flagged	flagged	no_detection	0.723762
246	hsa-miR-516-5p	-2.40429	0.319984	0.999308	-4.59441	-1.02899	flagged	flagged	no_detection	0.723762
247	hsa-miR-517	-2.40429	0.319984	0.999308	-4.59441	-1.02899	flagged	flagged	no_detection	0.723762
254	hsa-miR-518c	-2.40429	0.319984	0.999308	-4.59441	-1.02899	flagged	flagged	no_detection	0.723762
257	hsa-miR-518f	-2.40429	0.319984	0.999308	-4.59441	-1.02899	flagged	flagged	no_detection	0.723762
258	hsa-miR-519b	-2.40429	0.319984	0.999308	-4.59441	-1.02899	flagged	flagged	no_detection	0.723762
259	hsa-miR-519c	-2.40429	0.319984	0.999308	-4.59441	-1.02899	flagged	flagged	no_detection	0.723762
260	hsa-miR-519d	-2.40429	0.319984	0.999308	-4.59441	-1.02899	flagged	flagged	no_detection	0.723762
271	hsa-miR-522	-2.40429	0.319984	0.999308	-4.59441	-1.02899	flagged	flagged	no_detection	0.723762
272	hsa-miR-523	-2.40429	0.319984	0.999308	-4.59441	-1.02899	flagged	flagged	no_detection	0.723762
274	hsa-miR-526b	-2.40429	0.319984	0.999308	-4.59441	-1.02899	flagged	flagged	no_detection	0.723762
92	hsa-miR-202	-0.94625	0.324986	0.999308	-4.59482	-1.01805	valid	valid	valid	0.28485
223	hsa-miR-492	-2.43304	0.330925	0.999308	-4.59529	-1.00521	valid	valid	valid	0.732417
221	hsa-miR-490	-2.50857	0.336898	0.999308	-4.59576	-0.992464	valid	valid	valid	0.755155
17	hsa-miR-10b	-1.05821	0.337148	0.999308	-4.59578	-0.991934	valid	valid	valid	0.318554
313	hsa-miR-594	0.480179	0.339681	0.999308	-4.59597	0.986579	valid	valid	valid	-0.144548
364	hsa-miR-98	-0.73	0.342028	0.999308	-4.59615	-0.981643	valid	valid	valid	0.219752
365	hsa-miR-99a	-0.668393	0.342793	0.999308	-4.59621	-0.98004	valid	valid	valid	0.201206
188	hsa-miR-380-5p	0.664286	0.355514	0.999308	-4.59715	0.953736	flagged	valid	target_not_detected	-0.19997
154	hsa-miR-329	-0.466786	0.356153	0.999308	-4.59719	-0.952431	valid	flagged	calibrator_not_detected	0.140517
174	hsa-miR-369-3p	-0.463036	0.357158	0.999308	-4.59726	-0.950383	valid	flagged	calibrator_not_detected	0.139388
353	hsa-miR-659	-1.14661	0.359746	0.999308	-4.59745	-0.94513	valid	valid	valid	0.345163
100	hsa-miR-21	-0.681607	0.364211	0.999308	-4.59776	-0.936127	valid	valid	valid	0.205184
66	hsa-miR-186	-0.338393	0.365083	0.999308	-4.59782	-0.934376	valid	valid	valid	0.101866
362	hsa-miR-95	-0.479464	0.366741	0.999308	-4.59794	-0.931059	valid	valid	valid	0.144333
332	hsa-miR-626	0.449107	0.369306	0.999308	-4.59811	0.925946	flagged	valid	target_not_detected	-0.135195
7	hsa-let-7f	-0.651384	0.372704	0.999308	-4.59835	-0.919209	valid	valid	valid	0.196086
197	hsa-miR-422b	-1.85554	0.3778	0.999308	-4.59869	-0.909185	valid	valid	valid	0.558572
297	hsa-miR-566	-0.85625	0.379118	0.999308	-4.59878	-0.906606	valid	flagged	calibrator_not_detected	0.257757
165	hsa-miR-34a	-1.12036	0.379867	0.999308	-4.59882	-0.905145	valid	valid	valid	0.337261
326	hsa-miR-615	0.435179	0.380479	0.999308	-4.59887	0.90395	flagged	valid	target_not_detected	-0.131002
68	hsa-miR-189	1.01696	0.383722	0.999308	-4.59908	0.897649	valid	valid	valid	-0.306137
243	hsa-miR-514	-1.11268	0.386679	0.999308	-4.59927	-0.891935	valid	flagged	calibrator_not_detected	0.33495
346	hsa-miR-651	0.917143	0.391444	0.999308	-4.59957	0.882787	valid	valid	valid	-0.276088
184	hsa-miR-376b	-0.590536	0.394413	0.999308	-4.59976	-0.877125	valid	flagged	calibrator_not_detected	0.177769
128	hsa-miR-29a	-0.426071	0.400124	0.999308	-4.60012	-0.866315	valid	valid	valid	0.12826
8	hsa-let-7g	-0.555822	0.405451	0.999308	-4.60044	-0.856323	valid	valid	valid	0.167319
190	hsa-miR-382	-1.10179	0.408969	0.999308	-4.60065	-0.849771	valid	valid	valid	0.331671
211	hsa-miR-452	-2.08446	0.410457	0.999308	-4.60074	-0.847011	valid	valid	valid	0.627486
37	hsa-miR-140	-0.486964	0.413345	0.999308	-4.60091	-0.841674	valid	valid	valid	0.146591
200	hsa-miR-425	-0.286607	0.414567	0.999308	-4.60098	-0.839421	valid	valid	valid	0.0862773
44	hsa-miR-146b	-0.366964	0.416689	0.999308	-4.60111	-0.835523	valid	valid	valid	0.110467
77	hsa-miR-195	-0.523214	0.421353	0.999308	-4.60138	-0.826998	valid	valid	valid	0.157503
299	hsa-miR-570	-0.36375	0.424216	0.999308	-4.60154	-0.821796	valid	flagged	calibrator_not_detected	0.1095
20	hsa-miR-125a	0.269286	0.431453	0.999308	-4.60195	0.808744	valid	valid	valid	-0.0810631
159	hsa-miR-337	-0.524464	0.435836	0.999308	-4.60219	-0.800908	valid	flagged	calibrator_not_detected	0.157879
6	hsa-let-7e	-1.14376	0.439609	0.999308	-4.60239	-0.794203	valid	valid	valid	0.344307
340	hsa-miR-644	-0.998393	0.441885	0.999308	-4.60251	-0.790175	valid	valid	valid	0.300546
129	hsa-miR-29c	-0.463393	0.4427	0.999308	-4.60256	-0.788737	valid	valid	valid	0.139495
194	hsa-miR-411	-0.371607	0.444183	0.999308	-4.60264	-0.786122	valid	valid	valid	0.111865
104	hsa-miR-214	-1.14804	0.445025	0.999308	-4.60268	-0.784639	valid	valid	valid	0.345593
250	hsa-miR-517c	-0.352679	0.445897	0.999308	-4.60273	-0.783107	valid	flagged	calibrator_not_detected	0.106167
213	hsa-miR-453	-1.83143	0.454466	0.999308	-4.60317	-0.768145	flagged	valid	target_not_detected	0.551315
287	hsa-miR-552	-0.49	0.456161	0.999308	-4.60326	-0.765205	valid	flagged	calibrator_not_detected	0.147505
335	hsa-miR-630	-0.947321	0.460374	0.999308	-4.60347	-0.75793	valid	valid	valid	0.285172
102	hsa-miR-211	0.679286	0.461406	0.999308	-4.60352	0.756155	valid	valid	valid	-0.204485
253	hsa-miR-518c	0.452857	0.461919	0.999308	-4.60355	0.755273	flagged	valid	target_not_detected	-0.136324
28	hsa-miR-130b	-0.410893	0.462553	0.999308	-4.60358	-0.754184	valid	valid	valid	0.123691
22	hsa-miR-126	-0.44	0.462928	0.999308	-4.6036	-0.753541	valid	valid	valid	0.132453
78	hsa-miR-196a	-0.920357	0.463256	0.999308	-4.60362	-0.752978	valid	valid	valid	0.277055
357	hsa-miR-7	-0.579643	0.467711	0.999308	-4.60384	-0.745358	valid	valid	valid	0.17449
262	hsa-miR-520a	-0.485179	0.471358	0.999308	-4.60402	-0.739153	valid	flagged	calibrator_not_detected	0.146053
148	hsa-miR-323	-1.74054	0.475267	0.999308	-4.6042	-0.732536	valid	valid	valid	0.523953
169	hsa-miR-362	-0.235	0.475712	0.999308	-4.60423	-0.731785	valid	valid	valid	0.070742
163	hsa-miR-342	0.220536	0.47713	0.999308	-4.60429	0.729393	valid	valid	valid	-0.0663879
143	hsa-miR-30e-3p	-0.246429	0.479517	0.999308	-4.60441	-0.725378	valid	valid	valid	0.0741824
171	hsa-miR-365	0.336786	0.481225	0.999308	-4.60449	0.722512	valid	valid	valid	-0.101383
124	hsa-miR-28	-0.250536	0.489399	0.999308	-4.60487	-0.708881	valid	valid	valid	0.0754188
279	hsa-miR-548a	0.703036	0.49499	0.999308	-4.60512	0.699634	valid	valid	valid	-0.211635
185	hsa-miR-378	-0.328571	0.496384	0.999308	-4.60518	-0.697339	valid	valid	valid	0.0989099
112	hsa-miR-221	-0.388929	0.499303	0.999308	-4.60531	-0.692544	valid	valid	valid	0.117079
63	hsa-miR-183	0.368929	0.502636	0.999308	-4.60546	0.687089	valid	valid	valid	-0.111059
289	hsa-miR-554	0.289107	0.514047	0.999308	-4.60595	0.668572	flagged	valid	target_not_detected	-0.0870299
24	hsa-miR-127	-0.296071	0.51667	0.999308	-4.60606	-0.664349	valid	valid	valid	0.0891264
239	hsa-miR-511	0.590179	0.518549	0.999308	-4.60614	0.661331	valid	valid	valid	-0.177661
82	hsa-miR-199a	-1.22893	0.519143	0.999308	-4.60616	-0.660378	valid	valid	valid	0.369944
268	hsa-miR-520g	-0.357679	0.523476	0.999308	-4.60634	-0.653448	valid	flagged	calibrator_not_detected	0.107672
149	hsa-miR-324-3p	0.300893	0.528889	0.999308	-4.60656	0.644835	valid	valid	valid	-0.0905778
325	hsa-miR-614	0.300893	0.529566	0.999308	-4.60659	0.643761	flagged	valid	target_not_detected	-0.0905778
339	hsa-miR-642	0.249464	0.529695	0.999308	-4.60659	0.643558	valid	valid	valid	-0.0750962
88	hsa-miR-200a	0.771071	0.529747	0.999308	-4.6066	0.643475	valid	valid	valid	-0.232116
282	hsa-miR-548d	-0.904821	0.53123	0.999308	-4.60666	-0.641126	valid	valid	valid	0.272378
75	hsa-miR-193b	0.822143	0.532361	0.999308	-4.6067	0.639337	valid	valid	valid	-0.24749
81	hsa-miR-198	-0.396429	0.538014	0.999308	-4.60692	-0.630428	valid	flagged	calibrator_not_detected	0.119337
136	hsa-miR-302c	0.357143	0.5481	0.999308	-4.60731	0.614659	flagged	valid	target_not_detected	-0.107511
349	hsa-miR-654	-0.928929	0.554332	0.999308	-4.60755	-0.604996	valid	valid	valid	0.279635
305	hsa-miR-580	-0.689286	0.554851	0.999308	-4.60756	-0.604193	valid	valid	valid	0.207496
96	hsa-miR-206	0.622679	0.55763	0.999308	-4.60767	0.599906	valid	valid	valid	-0.187445
33	hsa-miR-135a	-0.693929	0.562906	0.999308	-4.60786	-0.591795	valid	valid	valid	0.208893
51	hsa-miR-153	0.604821	0.564174	0.999308	-4.6079	0.589853	valid	valid	valid	-0.182069
145	hsa-miR-31	0.248036	0.564336	0.999308	-4.60791	0.589605	valid	valid	valid	-0.0746662
295	hsa-miR-564	-0.992857	0.570989	0.999308	-4.60815	-0.579449	valid	valid	valid	0.29888
205	hsa-miR	0.251429	0.575843	0.999308	-4.60831	0.572079	valid	valid	valid	-0.0756875
162	hsa-miR-340	-0.240179	0.576415	0.999308	-4.60833	-0.571213	valid	valid	valid	0.072301
9	hsa-miR-1	-0.679464	0.591369	0.999308	-4.60884	-0.548718	valid	valid	valid	0.204539
121	hsa-miR-26b	-0.262679	0.594161	0.999308	-4.60893	-0.54455	valid	valid	valid	0.0790741
304	hsa-miR-579	-0.710357	0.595295	0.999308	-4.60896	-0.542861	valid	valid	valid	0.213839
38	hsa-miR-141	-0.719286	0.599242	0.999308	-4.60909	-0.536992	valid	valid	valid	0.216527
10	hsa-miR-100	-0.401071	0.599959	0.999308	-4.60911	-0.535928	valid	valid	valid	0.120735
122	hsa-miR-27a	-0.295	0.602749	0.999308	-4.6092	-0.531794	valid	valid	valid	0.0888038
16	hsa-miR-10a	-0.3175	0.604234	0.999308	-4.60925	-0.529597	valid	valid	valid	0.095577
110	hsa-miR-22	-0.357321	0.606184	0.999308	-4.60931	-0.526716	valid	valid	valid	0.107564
300	hsa-miR-572	0.839643	0.607767	0.999308	-4.60936	0.524381	valid	valid	valid	-0.252758
4	hsa-let-7c	-0.290568	0.612438	0.999308	-4.6095	-0.517509	valid	valid	valid	0.0874697
138	hsa-miR-30a-3p	-0.26125	0.613602	0.999308	-4.60954	-0.5158	valid	valid	valid	0.0786441
281	hsa-miR-548c	-0.134821	0.615367	0.999308	-4.60959	-0.513212	flagged	flagged	no_detection	0.0405853
292	hsa-miR-558	-0.134821	0.615367	0.999308	-4.60959	-0.513212	flagged	flagged	no_detection	0.0405853
303	hsa-miR-578	-0.134821	0.615367	0.999308	-4.60959	-0.513212	flagged	flagged	no_detection	0.0405853
306	hsa-miR-585	-0.134821	0.615367	0.999308	-4.60959	-0.513212	flagged	flagged	no_detection	0.0405853
319	hsa-miR-603	-0.134821	0.615367	0.999308	-4.60959	-0.513212	flagged	flagged	no_detection	0.0405853
320	hsa-miR-606	-0.134821	0.615367	0.999308	-4.60959	-0.513212	flagged	flagged	no_detection	0.0405853
321	hsa-miR-607	-0.134821	0.615367	0.999308	-4.60959	-0.513212	flagged	flagged	no_detection	0.0405853
322	hsa-miR-608	-0.134821	0.615367	0.999308	-4.60959	-0.513212	flagged	flagged	no_detection	0.0405853
323	hsa-miR-609	-0.134821	0.615367	0.999308	-4.60959	-0.513212	flagged	flagged	no_detection	0.0405853
324	hsa-miR-613	-0.134821	0.615367	0.999308	-4.60959	-0.513212	flagged	flagged	no_detection	0.0405853
336	hsa-miR-631	-0.134821	0.615367	0.999308	-4.60959	-0.513212	flagged	flagged	no_detection	0.0405853
343	hsa-miR-647	-0.134821	0.615367	0.999308	-4.60959	-0.513212	flagged	flagged	no_detection	0.0405853
348	hsa-miR-653	-0.134821	0.615367	0.999308	-4.60959	-0.513212	flagged	flagged	no_detection	0.0405853
355	hsa-miR-661	-0.134821	0.615367	0.999308	-4.60959	-0.513212	flagged	flagged	no_detection	0.0405853
356	hsa-miR-662	-0.134821	0.615367	0.999308	-4.60959	-0.513212	flagged	flagged	no_detection	0.0405853
72	hsa-miR-191	-0.16125	0.61962	0.999308	-4.60972	-0.50699	valid	valid	valid	0.0485411
210	hsa-miR-451	-0.365893	0.62697	0.999308	-4.60993	-0.496288	valid	valid	valid	0.110145
217	hsa-miR-486	0.317857	0.628636	0.999308	-4.60998	0.493871	valid	valid	valid	-0.0956845
34	hsa-miR-135b	-0.716786	0.641133	0.999308	-4.61033	-0.47583	valid	valid	valid	0.215774
69	hsa-miR-18a	-0.368571	0.6474	0.999308	-4.61051	-0.466843	valid	valid	valid	0.110951
345	hsa-miR-650	-0.504821	0.648272	0.999308	-4.61053	-0.465597	valid	valid	valid	0.151966
227	hsa-miR-497	0.515179	0.652554	0.999308	-4.61064	0.459483	valid	valid	valid	-0.155084
118	hsa-miR-24	-0.178036	0.652559	0.999308	-4.61064	-0.459477	valid	valid	valid	0.0535941
261	hsa-miR-519e	-1.13732	0.655679	0.999308	-4.61073	-0.455034	valid	valid	valid	0.342368
180	hsa-miR-374	-0.241964	0.660725	0.999308	-4.61086	-0.447868	valid	valid	valid	0.0728385
58	hsa-miR-181b	-0.1575	0.662252	0.999308	-4.6109	-0.445705	valid	valid	valid	0.0474122
49	hsa-miR-151	-0.217321	0.663876	0.999308	-4.61094	-0.443406	valid	valid	valid	0.0654203
105	hsa-miR-215	-0.579821	0.664822	0.999308	-4.61096	-0.442068	valid	valid	valid	0.174544
47	hsa-miR-148b	0.223393	0.666802	0.999308	-4.61101	0.439271	valid	valid	valid	-0.067248
5	hsa-let-7d	-0.282648	0.669771	0.999308	-4.61109	-0.435082	valid	valid	valid	0.0850856
215	hsa-miR-485-3p	-0.619464	0.676395	0.999308	-4.61125	-0.425767	valid	valid	valid	0.186477
70	hsa-miR-18b	-0.485714	0.686363	0.999308	-4.61148	-0.411822	valid	valid	valid	0.146215
14	hsa-miR-106b	-0.262143	0.689968	0.999308	-4.61157	-0.406801	valid	valid	valid	0.0789129
55	hsa-miR-16	-0.238571	0.693476	0.999308	-4.61165	-0.401924	valid	valid	valid	0.0718172
360	hsa-miR-92	0.227857	0.697023	0.999308	-4.61173	0.397004	valid	valid	valid	-0.0685918
181	hsa-miR-375	-0.490357	0.700695	0.999308	-4.61181	-0.39192	valid	valid	valid	0.147612
189	hsa-miR-381	0.376607	0.70293	0.999308	-4.61186	0.38883	valid	valid	valid	-0.11337
15	hsa-miR-107	0.309643	0.703065	0.999308	-4.61186	0.388645	valid	valid	valid	-0.0932118
27	hsa-miR-130a	-0.260536	0.703269	0.999308	-4.61187	-0.388363	valid	valid	valid	0.0784291
140	hsa-miR-30b	-0.16	0.707894	0.999308	-4.61197	-0.381984	valid	valid	valid	0.0481648
193	hsa-miR-410	-0.175536	0.710437	0.999308	-4.61202	-0.378484	valid	valid	valid	0.0528415
101	hsa-miR-210	0.210536	0.710822	0.999308	-4.61203	0.377954	valid	valid	valid	-0.0633776
302	hsa-miR-576	-0.206786	0.711413	0.999308	-4.61204	-0.377143	valid	valid	valid	0.0622487
216	hsa-miR-485-5p	0.580179	0.713607	0.999308	-4.61209	0.374128	valid	valid	valid	-0.174651
327	hsa-miR-616	-0.418214	0.71596	0.999308	-4.61214	-0.3709	valid	valid	valid	0.125895
361	hsa-miR-93	-0.184107	0.71834	0.999308	-4.61219	-0.367637	valid	valid	valid	0.0554218
142	hsa-miR-30d	0.145714	0.731516	0.999308	-4.61245	0.349655	valid	valid	valid	-0.0438644
161	hsa-miR-339	0.149464	0.731739	0.999308	-4.61245	0.349352	valid	valid	valid	-0.0449932
198	hsa-miR-423	0.147143	0.73393	0.999308	-4.6125	0.346373	valid	valid	valid	-0.0442944
43	hsa-miR-146a	-0.13	0.738931	0.999308	-4.61259	-0.339588	valid	valid	valid	0.0391339
203	hsa-miR	0.137857	0.739269	0.999308	-4.6126	0.33913	valid	valid	valid	-0.0414991
113	hsa-miR-222	-0.125893	0.739514	0.999308	-4.6126	-0.338798	valid	valid	valid	0.0378975
85	hsa-miR-19a	0.198036	0.739735	0.999308	-4.61261	0.338499	valid	valid	valid	-0.0596147
94	hsa-miR-204	-0.319286	0.740541	0.999308	-4.61262	-0.337407	valid	valid	valid	0.0961146
341	hsa-miR-645	-0.254286	0.747621	0.999308	-4.61275	-0.327836	valid	valid	valid	0.0765476
11	hsa-miR-101	-0.273214	0.748238	0.999308	-4.61276	-0.327003	valid	valid	valid	0.0822457
228	hsa-miR-500	-0.327857	0.751519	0.999308	-4.61282	-0.322579	valid	valid	valid	0.0986948
106	hsa-miR-216	0.0948214	0.755344	0.999308	-4.61289	0.317431	flagged	flagged	no_detection	-0.0285441
107	hsa-miR-217	0.0948214	0.755344	0.999308	-4.61289	0.317431	flagged	flagged	no_detection	-0.0285441
176	hsa-miR-371	0.0948214	0.755344	0.999308	-4.61289	0.317431	flagged	flagged	no_detection	-0.0285441
270	hsa-miR-521	0.0948214	0.755344	0.999308	-4.61289	0.317431	flagged	flagged	no_detection	-0.0285441
147	hsa-miR-320	-0.146429	0.757875	0.999308	-4.61293	-0.314029	valid	valid	valid	0.0440794
2	hsa-let-7a	-0.181329	0.758568	0.999308	-4.61295	-0.313099	valid	valid	valid	0.0545854
36	hsa-miR-139	-0.398036	0.77072	0.999308	-4.61315	-0.296824	valid	valid	valid	0.119821
52	hsa-miR-155	-0.0948214	0.777079	0.999308	-4.61325	-0.28834	valid	valid	valid	0.0285441
120	hsa-miR-26a	-0.124107	0.778661	0.999308	-4.61328	-0.286233	valid	valid	valid	0.03736
156	hsa-miR-330	-0.0858929	0.779815	0.999308	-4.61329	-0.284697	valid	valid	valid	0.0258563
278	hsa-miR-545	-0.249464	0.79039	0.999308	-4.61345	-0.270653	valid	valid	valid	0.0750962
13	hsa-miR-105	-0.0842857	0.79225	0.999308	-4.61348	-0.268189	flagged	flagged	no_detection	0.0253725
18	hsa-miR-122a	-0.0842857	0.79225	0.999308	-4.61348	-0.268189	flagged	flagged	no_detection	0.0253725
19	hsa-miR-124a	-0.0842857	0.79225	0.999308	-4.61348	-0.268189	flagged	flagged	no_detection	0.0253725
25	hsa-miR-128b	-0.0842857	0.79225	0.999308	-4.61348	-0.268189	flagged	flagged	no_detection	0.0253725
26	hsa-miR-129	-0.0842857	0.79225	0.999308	-4.61348	-0.268189	flagged	flagged	no_detection	0.0253725
62	hsa-miR-182	-0.0842857	0.79225	0.999308	-4.61348	-0.268189	flagged	flagged	no_detection	0.0253725
91	hsa-miR-202	-0.0842857	0.79225	0.999308	-4.61348	-0.268189	flagged	flagged	no_detection	0.0253725
126	hsa-miR-299-3p	-0.0842857	0.79225	0.999308	-4.61348	-0.268189	flagged	flagged	no_detection	0.0253725
132	hsa-miR-302a	-0.0842857	0.79225	0.999308	-4.61348	-0.268189	flagged	flagged	no_detection	0.0253725
133	hsa-miR-302b	-0.0842857	0.79225	0.999308	-4.61348	-0.268189	flagged	flagged	no_detection	0.0253725
134	hsa-miR-302b	-0.0842857	0.79225	0.999308	-4.61348	-0.268189	flagged	flagged	no_detection	0.0253725
241	hsa-miR-512-5p	-0.0842857	0.79225	0.999308	-4.61348	-0.268189	flagged	flagged	no_detection	0.0253725
54	hsa-miR-15b	0.14625	0.793966	0.999308	-4.61351	0.265918	valid	valid	valid	-0.0440256
56	hsa-miR-17-3p	-0.170893	0.796036	0.999308	-4.61354	-0.263179	valid	valid	valid	0.0514439
23	hsa-miR-126	-0.133571	0.801479	0.999308	-4.61361	-0.255988	valid	valid	valid	0.040209
146	hsa-miR-32	-0.199643	0.801768	0.999308	-4.61362	-0.255606	valid	valid	valid	0.0600985
141	hsa-miR-30c	0.0726786	0.807018	0.999308	-4.61369	0.248684	valid	valid	valid	-0.0218784
236	hsa-miR-508	-0.251964	0.809645	0.999308	-4.61372	-0.245226	valid	valid	valid	0.0758488
123	hsa-miR-27b	0.178214	0.810165	0.999308	-4.61373	0.244541	valid	valid	valid	-0.0536478
99	hsa-miR-20b	0.155714	0.813016	0.999308	-4.61377	0.240791	valid	valid	valid	-0.0468747
127	hsa-miR-299-5p	0.290893	0.828483	0.999308	-4.61396	0.220509	valid	valid	valid	-0.0875675
204	hsa-miR	0.146964	0.829422	0.999308	-4.61397	0.219281	valid	valid	valid	-0.0442407
39	hsa-miR-142-3p	0.174464	0.831594	0.999308	-4.614	0.216442	valid	valid	valid	-0.052519
218	hsa-miR-487b	-0.0801786	0.834215	0.999308	-4.61403	-0.213018	valid	valid	valid	0.0241362
285	hsa-miR-551a	-0.2925	0.84172	0.999308	-4.61411	-0.203229	valid	valid	valid	0.0880513
318	hsa-miR-601	-0.230893	0.843656	0.999308	-4.61413	-0.200707	valid	valid	valid	0.0695057
98	hsa-miR-20a	-0.122679	0.845414	0.999308	-4.61415	-0.198418	valid	valid	valid	0.0369299
71	hsa-miR-190	-0.162857	0.845678	0.999308	-4.61416	-0.198075	valid	valid	valid	0.0490249
86	hsa-miR-19b	0.113393	0.848314	0.999308	-4.61418	0.194644	valid	valid	valid	-0.0341347
359	hsa-miR-9	-0.117857	0.849916	0.999308	-4.6142	-0.192561	valid	valid	valid	0.0354785
201	hsa-miR-425-5p	0.0732143	0.855615	0.999308	-4.61426	0.185158	valid	valid	valid	-0.0220397
90	hsa-miR-200c	-0.0633929	0.856965	0.999308	-4.61427	-0.183406	valid	valid	valid	0.0190832
344	hsa-miR-649	0.263214	0.860651	0.999308	-4.61431	0.178625	valid	valid	valid	-0.0792354
334	hsa-miR-629	-0.0494643	0.862996	0.999308	-4.61433	-0.175585	valid	valid	valid	0.0148902
286	hsa-miR-551b	0.252857	0.864712	0.999308	-4.61435	0.173362	valid	valid	valid	-0.0761176
139	hsa-miR-30a-5p	0.0692857	0.866612	0.999308	-4.61436	0.170902	valid	valid	valid	-0.0208571
225	hsa-miR-494	-0.1925	0.866735	0.999308	-4.61436	-0.170742	valid	valid	valid	0.0579483
175	hsa-miR-369-5p	0.240536	0.872956	0.999308	-4.61442	0.162695	valid	valid	valid	-0.0724085
311	hsa-miR-591	0.123393	0.873259	0.999308	-4.61442	0.162303	valid	valid	valid	-0.037145
284	hsa-miR-550	0.0664286	0.8737	0.999308	-4.61443	0.161733	valid	valid	valid	-0.019997
358	hsa-miR-9	-0.0898214	0.875483	0.999308	-4.61444	-0.15943	valid	valid	valid	0.0270389
57	hsa-miR-17-5p	0.0623214	0.877752	0.999308	-4.61446	0.156499	valid	valid	valid	-0.0187606
350	hsa-miR-656	0.208036	0.87835	0.999308	-4.61447	0.155726	valid	valid	valid	-0.062625
108	hsa-miR-218	0.258036	0.881565	0.999308	-4.61449	0.151577	valid	valid	valid	-0.0776765
35	hsa-miR-137	0.0482143	0.888339	0.999308	-4.61455	0.142841	flagged	flagged	no_detection	-0.0145139
166	hsa-miR-34b	0.0482143	0.888339	0.999308	-4.61455	0.142841	flagged	flagged	no_detection	-0.0145139
177	hsa-miR-372	0.0482143	0.888339	0.999308	-4.61455	0.142841	flagged	flagged	no_detection	-0.0145139
29	hsa-miR-132	-0.0667857	0.890862	0.999308	-4.61456	-0.139591	valid	valid	valid	0.0201045
342	hsa-miR-646	-0.238393	0.892731	0.999308	-4.61458	-0.137184	valid	valid	valid	0.0717634
76	hsa-miR-194	-0.0730357	0.904707	0.999308	-4.61466	-0.121783	valid	valid	valid	0.0219859
130	hsa-miR-301	-0.0719643	0.908798	0.999308	-4.61469	-0.116528	valid	valid	valid	0.0216634
291	hsa-miR-556	0.133571	0.911923	0.999308	-4.61471	0.112517	valid	valid	valid	-0.040209
61	hsa-miR-182	0.0567857	0.915724	0.999308	-4.61473	0.107642	valid	valid	valid	-0.0170942
125	hsa-miR-296	-0.0725	0.917997	0.999308	-4.61474	-0.104727	valid	valid	valid	0.0218247
74	hsa-miR-193a	0.103929	0.918227	0.999308	-4.61474	0.104432	valid	valid	valid	-0.0312856
115	hsa-miR-224	-0.0733929	0.919089	0.999308	-4.61475	-0.103327	valid	valid	valid	0.0220935
275	hsa-miR-532	-0.0469643	0.921588	0.999308	-4.61476	-0.100123	valid	valid	valid	0.0141377
212	hsa-miR-452	0.24	0.921676	0.999308	-4.61476	0.100011	valid	valid	valid	-0.0722472
186	hsa-miR-379	0.102321	0.924817	0.999308	-4.61478	0.0959862	valid	valid	valid	-0.0308018
195	hsa-miR-412	-0.0726786	0.940246	0.999308	-4.61485	-0.0762417	valid	valid	valid	0.0218784
73	hsa-miR-192	0.0432143	0.940271	0.999308	-4.61485	0.07621	valid	valid	valid	-0.0130088
60	hsa-miR-181d	-0.0303571	0.94029	0.999308	-4.61485	-0.0761863	valid	valid	valid	0.00913841
150	hsa-miR-324-5p	-0.0441071	0.941841	0.999308	-4.61485	-0.0742028	valid	valid	valid	0.0132776
333	hsa-miR-627	-0.0776786	0.942412	0.999308	-4.61486	-0.073473	valid	valid	valid	0.0233836
32	hsa-miR-134	-0.0353571	0.943905	0.999308	-4.61486	-0.0715648	valid	valid	valid	0.0106436
276	hsa-miR-542-5p	0.0558929	0.94953	0.999308	-4.61488	0.0643771	valid	valid	valid	-0.0168254
3	hsa-let-7b	-0.0362722	0.950498	0.999308	-4.61489	-0.0631405	valid	valid	valid	0.010919
170	hsa-miR-363	0.0833929	0.951688	0.999308	-4.61489	0.061621	valid	valid	valid	-0.0251038
338	hsa-miR-639	0.0960714	0.95268	0.999308	-4.61489	0.0603537	valid	valid	valid	-0.0289204
131	hsa-miR-302a	0.0185714	0.954875	0.999308	-4.6149	0.0575509	flagged	flagged	no_detection	-0.00559056
135	hsa-miR-302c	0.0185714	0.954875	0.999308	-4.6149	0.0575509	flagged	flagged	no_detection	-0.00559056
137	hsa-miR-302d	0.0185714	0.954875	0.999308	-4.6149	0.0575509	flagged	flagged	no_detection	-0.00559056
172	hsa-miR-367	0.0185714	0.954875	0.999308	-4.6149	0.0575509	flagged	flagged	no_detection	-0.00559056
238	hsa-miR-510	0.0185714	0.954875	0.999308	-4.6149	0.0575509	flagged	flagged	no_detection	-0.00559056
245	hsa-miR-515-5p	0.0185714	0.954875	0.999308	-4.6149	0.0575509	flagged	flagged	no_detection	-0.00559056
248	hsa-miR-517a	0.0185714	0.954875	0.999308	-4.6149	0.0575509	flagged	flagged	no_detection	-0.00559056
249	hsa-miR-517b	0.0185714	0.954875	0.999308	-4.6149	0.0575509	flagged	flagged	no_detection	-0.00559056
251	hsa-miR-518a	0.0185714	0.954875	0.999308	-4.6149	0.0575509	flagged	flagged	no_detection	-0.00559056
255	hsa-miR-518d	0.0185714	0.954875	0.999308	-4.6149	0.0575509	flagged	flagged	no_detection	-0.00559056
263	hsa-miR-520b	0.0185714	0.954875	0.999308	-4.6149	0.0575509	flagged	flagged	no_detection	-0.00559056
264	hsa-miR-520c	0.0185714	0.954875	0.999308	-4.6149	0.0575509	flagged	flagged	no_detection	-0.00559056
265	hsa-miR-520d	0.0185714	0.954875	0.999308	-4.6149	0.0575509	flagged	flagged	no_detection	-0.00559056
266	hsa-miR-520e	0.0185714	0.954875	0.999308	-4.6149	0.0575509	flagged	flagged	no_detection	-0.00559056
267	hsa-miR-520f	0.0185714	0.954875	0.999308	-4.6149	0.0575509	flagged	flagged	no_detection	-0.00559056
269	hsa-miR-520h	0.0185714	0.954875	0.999308	-4.6149	0.0575509	flagged	flagged	no_detection	-0.00559056
277	hsa-miR-544	0.01625	0.957467	0.999308	-4.61491	0.0542412	flagged	flagged	no_detection	-0.00489174
280	hsa-miR-548b	0.01625	0.957467	0.999308	-4.61491	0.0542412	flagged	flagged	no_detection	-0.00489174
283	hsa-miR-549	0.01625	0.957467	0.999308	-4.61491	0.0542412	flagged	flagged	no_detection	-0.00489174
288	hsa-miR-553	0.01625	0.957467	0.999308	-4.61491	0.0542412	flagged	flagged	no_detection	-0.00489174
290	hsa-miR-555	0.01625	0.957467	0.999308	-4.61491	0.0542412	flagged	flagged	no_detection	-0.00489174
294	hsa-miR-563	0.01625	0.957467	0.999308	-4.61491	0.0542412	flagged	flagged	no_detection	-0.00489174
298	hsa-miR-569	0.01625	0.957467	0.999308	-4.61491	0.0542412	flagged	flagged	no_detection	-0.00489174
307	hsa-miR-586	0.01625	0.957467	0.999308	-4.61491	0.0542412	flagged	flagged	no_detection	-0.00489174
308	hsa-miR-587	0.01625	0.957467	0.999308	-4.61491	0.0542412	flagged	flagged	no_detection	-0.00489174
309	hsa-miR-588	0.01625	0.957467	0.999308	-4.61491	0.0542412	flagged	flagged	no_detection	-0.00489174
312	hsa-miR-593	0.01625	0.957467	0.999308	-4.61491	0.0542412	flagged	flagged	no_detection	-0.00489174
314	hsa-miR-596	0.01625	0.957467	0.999308	-4.61491	0.0542412	flagged	flagged	no_detection	-0.00489174
347	hsa-miR-652	0.01625	0.957467	0.999308	-4.61491	0.0542412	flagged	flagged	no_detection	-0.00489174
351	hsa-miR-657	0.01625	0.957467	0.999308	-4.61491	0.0542412	flagged	flagged	no_detection	-0.00489174
352	hsa-miR-658	0.01625	0.957467	0.999308	-4.61491	0.0542412	flagged	flagged	no_detection	-0.00489174
45	hsa-miR-147	-0.0194643	0.958866	0.999308	-4.61491	-0.0524552	flagged	flagged	no_detection	0.00585933
95	hsa-miR-205	-0.0194643	0.958866	0.999308	-4.61491	-0.0524552	flagged	flagged	no_detection	0.00585933
97	hsa-miR-208	-0.0194643	0.958866	0.999308	-4.61491	-0.0524552	flagged	flagged	no_detection	0.00585933
111	hsa-miR-220	-0.0194643	0.958866	0.999308	-4.61491	-0.0524552	flagged	flagged	no_detection	0.00585933
151	hsa-miR-325	-0.0194643	0.958866	0.999308	-4.61491	-0.0524552	flagged	flagged	no_detection	0.00585933
187	hsa-miR-380-3p	-0.0194643	0.958866	0.999308	-4.61491	-0.0524552	flagged	flagged	no_detection	0.00585933
50	hsa-miR-152	-0.0253571	0.959996	0.999308	-4.61491	-0.0510129	valid	valid	valid	0.00763326
354	hsa-miR-660	-0.0308929	0.961775	0.999308	-4.61492	-0.0487427	valid	valid	valid	0.00929968
310	hsa-miR-589	0.0157143	0.966008	0.999308	-4.61493	0.0433418	valid	valid	valid	-0.00473047
158	hsa-miR-335	0.0217857	0.966941	0.999308	-4.61493	0.0421503	valid	valid	valid	-0.00655815
330	hsa-miR-622	-0.0485714	0.969869	0.999308	-4.61494	-0.0384152	valid	valid	valid	0.0146215
12	hsa-miR-103	-0.0182143	0.972469	0.999308	-4.61494	-0.0350987	valid	valid	valid	0.00548305
209	hsa-miR-450	-0.0728571	0.974578	0.999308	-4.61495	-0.0324091	valid	valid	valid	0.0219322
21	hsa-miR-125b	0.0146429	0.978115	0.999308	-4.61495	0.0278985	valid	valid	valid	-0.00440794
296	hsa-miR-565	-0.015	0.978895	0.999308	-4.61495	-0.0269037	valid	valid	valid	0.00451545
256	hsa-miR-518e	0.0171429	0.979498	0.999308	-4.61495	0.0261358	valid	valid	valid	-0.00516051
152	hsa-miR-326	0.00875	0.986064	0.999308	-4.61496	0.0177646	valid	valid	valid	-0.00263401
59	hsa-miR-181c	0.00642857	0.99122	0.999308	-4.61497	0.0111919	valid	valid	valid	-0.00193519
331	hsa-miR-624	0.0166071	0.991225	0.999308	-4.61497	0.0111849	valid	valid	valid	-0.00499925
157	hsa-miR-331	-0.00392857	0.991243	0.999308	-4.61497	-0.0111623	valid	valid	valid	0.00118262
67	hsa-miR-187	0.0148214	0.993627	0.999308	-4.61497	0.00812358	valid	valid	valid	-0.00446169
164	hsa-miR-345	0.0025	0.995164	0.999308	-4.61497	0.00616393	valid	valid	valid	-0.000752575
65	hsa-miR-185	-0.00142857	0.999133	0.999308	-4.61497	-0.00110568	valid	valid	valid	0.000430043
183	hsa-miR-376a	-0.000892857	0.999308	0.999308	-4.61497	-0.000881505	valid	valid	valid	0.000268777

## Sheet: Relapse vs Remiting
Column	Detector	DDCt_Relap-Remitt	P.Value_Relap-Remitt	adj.P.Val_Relap-Remitt	B_Relap-Remitt	t_Relap-Remitt	CtStatus_Relap	CtStatus_Remitt	CtStatus_Relap-Remitt	Log10RQ_Relap-Remitt
70	hsa-miR-18b	-5.2175	0.00251875	0.843314	-4.56068	-3.74041	valid	valid	valid	1.57062
192	hsa-miR-409-5p	-2.73625	0.0119637	0.843314	-4.57003	-2.92434	valid	valid	valid	0.823693
78	hsa-miR-196a	3.9925	0.0217767	0.843314	-4.57412	2.60955	valid	valid	valid	-1.20186
266	hsa-miR-520e	-3.7075	0.0252918	0.843314	-4.57519	-2.53023	valid	flagged	calibrator_not_detected	1.11607
167	hsa-miR-34c	-1.8475	0.025863	0.843314	-4.57535	-2.51836	valid	flagged	calibrator_not_detected	0.556153
220	hsa-miR-489	-2.34625	0.0269509	0.843314	-4.57564	-2.49644	valid	flagged	calibrator_not_detected	0.706292
203	hsa-miR	-1.985	0.0312236	0.843314	-4.57671	-2.41787	valid	valid	valid	0.597545
127	hsa-miR-299-5p	-3.25875	0.0333651	0.843314	-4.5772	-2.3823	valid	valid	valid	0.980981
347	hsa-miR-652	-1.91375	0.0402927	0.843314	-4.5786	-2.28055	valid	flagged	calibrator_not_detected	0.576096
218	hsa-miR-487b	-1.38875	0.0410638	0.843314	-4.57874	-2.27028	valid	valid	valid	0.418055
87	hsa-miR-200a	-1.605	0.0420101	0.843314	-4.57891	-2.25791	valid	flagged	calibrator_not_detected	0.483153
153	hsa-miR-328	-1.26875	0.0424661	0.843314	-4.57899	-2.25205	valid	valid	valid	0.381932
269	hsa-miR-520h	-1.6925	0.0464551	0.843314	-4.57967	-2.20315	valid	flagged	calibrator_not_detected	0.509493
53	hsa-miR-15a	3.01375	0.0465965	0.843314	-4.57969	2.20149	valid	valid	valid	-0.907229
316	hsa-miR-599	-2.1675	0.0487541	0.843314	-4.58003	-2.17673	valid	valid	valid	0.652483
366	hsa-miR-99b	-1.36375	0.049863	0.843314	-4.5802	-2.16441	valid	valid	valid	0.41053
329	hsa-miR-618	1.9475	0.050275	0.843314	-4.58027	2.15989	valid	valid	valid	-0.586256
188	hsa-miR-380-5p	-1.71	0.0570328	0.843314	-4.58123	-2.09041	valid	flagged	calibrator_not_detected	0.514761
216	hsa-miR-485-5p	-3.12125	0.057757	0.843314	-4.58133	-2.08342	valid	valid	valid	0.93959
96	hsa-miR-206	-2.56875	0.0596347	0.843314	-4.58158	-2.06568	valid	valid	valid	0.773271
94	hsa-miR-204	2.38	0.0634189	0.843314	-4.58205	2.03146	valid	valid	valid	-0.716451
35	hsa-miR-137	-1.4125	0.069423	0.843314	-4.58275	-1.98084	valid	flagged	calibrator_not_detected	0.425205
85	hsa-miR-19a	3.03375	0.0706534	0.843314	-4.58289	1.97097	valid	valid	valid	-0.91325
289	hsa-miR-554	-2.03875	0.0721881	0.843314	-4.58306	-1.95887	valid	flagged	calibrator_not_detected	0.613725
362	hsa-miR-95	1.72125	0.0738908	0.843314	-4.58324	1.94572	valid	valid	valid	-0.518148
84	hsa-miR-199b	4.0975	0.0752528	0.843314	-4.58338	1.9354	valid	valid	valid	-1.23347
198	hsa-miR-423	-1.265	0.0818674	0.843314	-4.58405	-1.88759	valid	valid	valid	0.380803
225	hsa-miR-494	-1.6075	0.0851773	0.843314	-4.58436	-1.86497	valid	valid	valid	0.483906
184	hsa-miR-376b	-9.75375	0.0901441	0.843314	-4.58481	-1.83247	valid	valid	valid	2.93617
180	hsa-miR-374	2.73875	0.0942347	0.843314	-4.58516	1.8069	valid	valid	valid	-0.824446
317	hsa-miR-600	-1.68375	0.0968786	0.843314	-4.58538	-1.79089	valid	flagged	calibrator_not_detected	0.506859
256	hsa-miR-518e	-1.61	0.0996665	0.843314	-4.5856	-1.77444	valid	valid	valid	0.484658
33	hsa-miR-135a	2.4475	0.10176	0.843314	-4.58577	1.76235	valid	valid	valid	-0.736771
363	hsa-miR-96	4.395	0.105316	0.843314	-4.58604	1.74231	valid	valid	valid	-1.32303
39	hsa-miR-142-3p	2.22625	0.11706	0.843314	-4.58688	1.68013	valid	valid	valid	-0.670168
191	hsa-miR-383	-2.66625	0.119828	0.843314	-4.58707	-1.66629	valid	valid	valid	0.802621
144	hsa-miR-30e-5p	2.4325	0.120994	0.843314	-4.58714	1.66053	valid	valid	valid	-0.732255
22	hsa-miR-126	2.415	0.125789	0.843314	-4.58745	1.63738	valid	valid	valid	-0.726987
86	hsa-miR-19b	1.99125	0.127102	0.843314	-4.58754	1.63118	valid	valid	valid	-0.599426
114	hsa-miR-223	1.12	0.133494	0.843314	-4.58793	1.60175	valid	valid	valid	-0.337154
160	hsa-miR-338	2.865	0.137914	0.843314	-4.58819	1.5821	valid	valid	valid	-0.862451
146	hsa-miR-32	2.1775	0.140689	0.843314	-4.58835	1.57004	valid	valid	valid	-0.655493
339	hsa-miR-642	1.45875	0.140934	0.843314	-4.58836	1.56899	valid	valid	valid	-0.439128
174	hsa-miR-369-3p	-1.48625	0.149184	0.843314	-4.58882	-1.53436	valid	valid	valid	0.447406
99	hsa-miR-20b	2.475	0.153441	0.843314	-4.58904	1.51713	valid	valid	valid	-0.745049
194	hsa-miR-411	1.53125	0.154873	0.843314	-4.58912	1.51142	valid	valid	valid	-0.460952
24	hsa-miR-127	-1.0225	0.15533	0.843314	-4.58914	-1.50961	valid	valid	valid	0.307803
130	hsa-miR-301	2.17125	0.16156	0.843314	-4.58945	1.48536	valid	valid	valid	-0.653611
15	hsa-miR-107	-1.35	0.163853	0.843314	-4.58957	-1.47663	valid	valid	valid	0.40639
66	hsa-miR-186	1.18375	0.176724	0.843314	-4.59017	1.42947	valid	valid	valid	-0.356344
100	hsa-miR-21	1.65625	0.185125	0.843314	-4.59054	1.40022	valid	valid	valid	-0.498581
44	hsa-miR-146b	1.13875	0.186131	0.843314	-4.59058	1.39679	valid	valid	valid	-0.342798
210	hsa-miR-451	1.71375	0.187556	0.843314	-4.59064	1.39196	valid	valid	valid	-0.51589
32	hsa-miR-134	-1	0.201546	0.843314	-4.59121	-1.34606	valid	valid	valid	0.30103
143	hsa-miR-30e-3p	1.295	0.203896	0.843314	-4.59131	1.33861	valid	valid	valid	-0.389834
52	hsa-miR-155	0.82125	0.20634	0.843314	-4.5914	1.33094	valid	valid	valid	-0.247221
122	hsa-miR-27a	2.09	0.20879	0.843314	-4.59149	1.32332	valid	valid	valid	-0.629153
89	hsa-miR-200b	1.02	0.208864	0.843314	-4.5915	1.32309	valid	valid	valid	-0.307051
239	hsa-miR-511	-1.55875	0.215414	0.843314	-4.59174	-1.30307	valid	valid	valid	0.469231
182	hsa-miR-376a	1.0675	0.216432	0.843314	-4.59178	1.30001	valid	valid	valid	-0.32135
304	hsa-miR-579	2.045	0.219395	0.843314	-4.59188	1.29115	valid	valid	valid	-0.615606
102	hsa-miR-211	-1.4575	0.222253	0.843314	-4.59199	-1.28269	valid	valid	valid	0.438751
354	hsa-miR-660	1.95375	0.223182	0.843314	-4.59202	1.27996	valid	valid	valid	-0.588137
65	hsa-miR-185	-1.8375	0.224632	0.843314	-4.59207	-1.27572	valid	valid	valid	0.553143
108	hsa-miR-218	2.55375	0.225192	0.843314	-4.59209	1.27408	valid	valid	valid	-0.768755
204	hsa-miR	-1.19375	0.2267	0.843314	-4.59214	-1.2697	valid	valid	valid	0.359355
11	hsa-miR-101	2.0925	0.227095	0.843314	-4.59215	1.26856	valid	valid	valid	-0.629905
67	hsa-miR-187	-2.01125	0.235191	0.843314	-4.59243	-1.24546	valid	valid	valid	0.605447
209	hsa-miR-450	3.55	0.242512	0.843314	-4.59267	1.22511	valid	valid	valid	-1.06866
357	hsa-miR-7	1.6375	0.254367	0.843314	-4.59304	1.19316	valid	valid	valid	-0.492937
311	hsa-miR-591	-1.47375	0.260743	0.843314	-4.59323	-1.17646	valid	valid	valid	0.443643
353	hsa-miR-659	-1.91125	0.262838	0.843314	-4.59329	-1.17104	valid	valid	valid	0.575344
13	hsa-miR-105	-0.9675	0.263775	0.843314	-4.59332	-1.16863	flagged	flagged	no_detection	0.291247
18	hsa-miR-122a	-0.9675	0.263775	0.843314	-4.59332	-1.16863	flagged	flagged	no_detection	0.291247
19	hsa-miR-124a	-0.9675	0.263775	0.843314	-4.59332	-1.16863	flagged	flagged	no_detection	0.291247
25	hsa-miR-128b	-0.9675	0.263775	0.843314	-4.59332	-1.16863	flagged	flagged	no_detection	0.291247
26	hsa-miR-129	-0.9675	0.263775	0.843314	-4.59332	-1.16863	flagged	flagged	no_detection	0.291247
62	hsa-miR-182	-0.9675	0.263775	0.843314	-4.59332	-1.16863	flagged	flagged	no_detection	0.291247
91	hsa-miR-202	-0.9675	0.263775	0.843314	-4.59332	-1.16863	flagged	flagged	no_detection	0.291247
126	hsa-miR-299-3p	-0.9675	0.263775	0.843314	-4.59332	-1.16863	flagged	flagged	no_detection	0.291247
132	hsa-miR-302a	-0.9675	0.263775	0.843314	-4.59332	-1.16863	flagged	flagged	no_detection	0.291247
133	hsa-miR-302b	-0.9675	0.263775	0.843314	-4.59332	-1.16863	flagged	flagged	no_detection	0.291247
134	hsa-miR-302b	-0.9675	0.263775	0.843314	-4.59332	-1.16863	flagged	flagged	no_detection	0.291247
136	hsa-miR-302c	-0.9675	0.263775	0.843314	-4.59332	-1.16863	flagged	flagged	no_detection	0.291247
241	hsa-miR-512-5p	-0.9675	0.263775	0.843314	-4.59332	-1.16863	flagged	flagged	no_detection	0.291247
98	hsa-miR-20a	1.03625	0.268894	0.843314	-4.59347	1.15556	valid	valid	valid	-0.311942
71	hsa-miR-190	1.5425	0.27271	0.843314	-4.59358	1.14594	valid	valid	valid	-0.464339
168	hsa-miR-361	1.52875	0.276374	0.843314	-4.59368	1.1368	valid	valid	valid	-0.4602
69	hsa-miR-18a	1.375	0.284858	0.843314	-4.59391	1.11599	valid	valid	valid	-0.413916
171	hsa-miR-365	-0.7175	0.285406	0.843314	-4.59393	-1.11466	valid	valid	valid	0.215989
40	hsa-miR-142-5p	1.77625	0.286921	0.843314	-4.59397	1.111	valid	valid	valid	-0.534705
113	hsa-miR-222	-0.65125	0.290002	0.843314	-4.59405	-1.1036	valid	valid	valid	0.196046
119	hsa-miR-25	1.195	0.290778	0.843314	-4.59407	1.10175	valid	valid	valid	-0.359731
6	hsa-let-7e	-1.59741	0.29148	0.843314	-4.59409	-1.10007	valid	valid	valid	0.480869
131	hsa-miR-302a	-0.935	0.297114	0.843314	-4.59423	-1.08674	flagged	flagged	no_detection	0.281463
135	hsa-miR-302c	-0.935	0.297114	0.843314	-4.59423	-1.08674	flagged	flagged	no_detection	0.281463
137	hsa-miR-302d	-0.935	0.297114	0.843314	-4.59423	-1.08674	flagged	flagged	no_detection	0.281463
172	hsa-miR-367	-0.935	0.297114	0.843314	-4.59423	-1.08674	flagged	flagged	no_detection	0.281463
238	hsa-miR-510	-0.935	0.297114	0.843314	-4.59423	-1.08674	flagged	flagged	no_detection	0.281463
245	hsa-miR-515-5p	-0.935	0.297114	0.843314	-4.59423	-1.08674	flagged	flagged	no_detection	0.281463
248	hsa-miR-517a	-0.935	0.297114	0.843314	-4.59423	-1.08674	flagged	flagged	no_detection	0.281463
249	hsa-miR-517b	-0.935	0.297114	0.843314	-4.59423	-1.08674	flagged	flagged	no_detection	0.281463
251	hsa-miR-518a	-0.935	0.297114	0.843314	-4.59423	-1.08674	flagged	flagged	no_detection	0.281463
253	hsa-miR-518c	-0.935	0.297114	0.843314	-4.59423	-1.08674	flagged	flagged	no_detection	0.281463
255	hsa-miR-518d	-0.935	0.297114	0.843314	-4.59423	-1.08674	flagged	flagged	no_detection	0.281463
263	hsa-miR-520b	-0.935	0.297114	0.843314	-4.59423	-1.08674	flagged	flagged	no_detection	0.281463
264	hsa-miR-520c	-0.935	0.297114	0.843314	-4.59423	-1.08674	flagged	flagged	no_detection	0.281463
265	hsa-miR-520d	-0.935	0.297114	0.843314	-4.59423	-1.08674	flagged	flagged	no_detection	0.281463
267	hsa-miR-520f	-0.935	0.297114	0.843314	-4.59423	-1.08674	flagged	flagged	no_detection	0.281463
286	hsa-miR-551b	-1.7175	0.298393	0.843314	-4.59426	-1.08374	valid	valid	valid	0.517019
310	hsa-miR-589	0.8775	0.299255	0.843314	-4.59429	1.08172	valid	valid	valid	-0.264154
149	hsa-miR-324-3p	-0.75375	0.299774	0.843314	-4.5943	-1.08051	valid	valid	valid	0.226901
42	hsa-miR-145	-0.72	0.307563	0.843314	-4.59449	-1.06251	valid	valid	valid	0.216742
221	hsa-miR-490	3.2025	0.309241	0.843314	-4.59453	1.05867	flagged	valid	target_not_detected	-0.964049
237	hsa-miR-509	-1.7475	0.310039	0.843314	-4.59455	-1.05686	valid	valid	valid	0.52605
277	hsa-miR-544	-0.91375	0.312339	0.843314	-4.59461	-1.05164	flagged	flagged	no_detection	0.275066
280	hsa-miR-548b	-0.91375	0.312339	0.843314	-4.59461	-1.05164	flagged	flagged	no_detection	0.275066
283	hsa-miR-549	-0.91375	0.312339	0.843314	-4.59461	-1.05164	flagged	flagged	no_detection	0.275066
288	hsa-miR-553	-0.91375	0.312339	0.843314	-4.59461	-1.05164	flagged	flagged	no_detection	0.275066
290	hsa-miR-555	-0.91375	0.312339	0.843314	-4.59461	-1.05164	flagged	flagged	no_detection	0.275066
294	hsa-miR-563	-0.91375	0.312339	0.843314	-4.59461	-1.05164	flagged	flagged	no_detection	0.275066
298	hsa-miR-569	-0.91375	0.312339	0.843314	-4.59461	-1.05164	flagged	flagged	no_detection	0.275066
307	hsa-miR-586	-0.91375	0.312339	0.843314	-4.59461	-1.05164	flagged	flagged	no_detection	0.275066
308	hsa-miR-587	-0.91375	0.312339	0.843314	-4.59461	-1.05164	flagged	flagged	no_detection	0.275066
309	hsa-miR-588	-0.91375	0.312339	0.843314	-4.59461	-1.05164	flagged	flagged	no_detection	0.275066
312	hsa-miR-593	-0.91375	0.312339	0.843314	-4.59461	-1.05164	flagged	flagged	no_detection	0.275066
314	hsa-miR-596	-0.91375	0.312339	0.843314	-4.59461	-1.05164	flagged	flagged	no_detection	0.275066
332	hsa-miR-626	-0.91375	0.312339	0.843314	-4.59461	-1.05164	flagged	flagged	no_detection	0.275066
351	hsa-miR-657	-0.91375	0.312339	0.843314	-4.59461	-1.05164	flagged	flagged	no_detection	0.275066
352	hsa-miR-658	-0.91375	0.312339	0.843314	-4.59461	-1.05164	flagged	flagged	no_detection	0.275066
300	hsa-miR-572	-1.855	0.316034	0.843314	-4.5947	-1.04331	valid	valid	valid	0.558411
104	hsa-miR-214	-1.54875	0.316466	0.843314	-4.59471	-1.04234	valid	valid	valid	0.46622
43	hsa-miR-146a	0.685	0.316672	0.843314	-4.59471	1.04188	valid	valid	valid	-0.206206
166	hsa-miR-34b	-0.85	0.317006	0.843314	-4.59472	-1.04113	flagged	flagged	no_detection	0.255875
177	hsa-miR-372	-0.85	0.317006	0.843314	-4.59472	-1.04113	flagged	flagged	no_detection	0.255875
145	hsa-miR-31	0.88375	0.317506	0.843314	-4.59473	1.04001	valid	valid	valid	-0.266035
140	hsa-miR-30b	0.8425	0.3186	0.843314	-4.59476	1.03757	valid	valid	valid	-0.253618
150	hsa-miR-324-5p	-0.74125	0.320213	0.843314	-4.5948	-1.03398	valid	valid	valid	0.223138
229	hsa-miR-501	-0.8375	0.328649	0.843314	-4.59499	-1.0154	valid	valid	valid	0.252113
195	hsa-miR-412	-1.28375	0.33471	0.843314	-4.59513	-1.00227	valid	valid	valid	0.386447
128	hsa-miR-29a	0.8725	0.336158	0.843314	-4.59516	0.999161	valid	valid	valid	-0.262649
296	hsa-miR-565	1.295	0.336197	0.843314	-4.59516	0.999079	valid	valid	valid	-0.389834
3	hsa-let-7b	-0.897646	0.340128	0.843314	-4.59524	-0.990679	valid	valid	valid	0.270218
138	hsa-miR-30a-3p	0.85875	0.341852	0.843314	-4.59528	0.987019	valid	valid	valid	-0.25851
46	hsa-miR-148a	0.97625	0.342157	0.843314	-4.59529	0.986373	valid	valid	valid	-0.293881
106	hsa-miR-216	-0.84625	0.343317	0.843314	-4.59531	-0.983919	flagged	flagged	no_detection	0.254747
107	hsa-miR-217	-0.84625	0.343317	0.843314	-4.59531	-0.983919	flagged	flagged	no_detection	0.254747
176	hsa-miR-371	-0.84625	0.343317	0.843314	-4.59531	-0.983919	flagged	flagged	no_detection	0.254747
270	hsa-miR-521	-0.84625	0.343317	0.843314	-4.59531	-0.983919	flagged	flagged	no_detection	0.254747
37	hsa-miR-140	0.82125	0.349834	0.849586	-4.59545	0.970239	valid	valid	valid	-0.247221
359	hsa-miR-9	1.3475	0.350512	0.849586	-4.59546	0.968826	valid	valid	valid	-0.405638
117	hsa-miR-23b	1.0625	0.35561	0.850578	-4.59557	0.958265	valid	valid	valid	-0.319844
115	hsa-miR-224	-0.61625	0.356863	0.850578	-4.5956	-0.955685	valid	valid	valid	0.18551
116	hsa-miR-23a	-0.6425	0.362497	0.850578	-4.59571	-0.944167	valid	valid	valid	0.193412
93	hsa-miR-203	1.32125	0.371015	0.850578	-4.59588	0.926987	flagged	valid	target_not_detected	-0.397736
20	hsa-miR-125a	-0.53	0.371024	0.850578	-4.59588	-0.926968	valid	valid	valid	0.159546
199	hsa-miR-424	2.22625	0.371697	0.850578	-4.59589	0.925623	valid	valid	valid	-0.670168
202	hsa-miR-429	1.2025	0.372981	0.850578	-4.59592	0.923061	valid	valid	valid	-0.361989
158	hsa-miR-335	1.165	0.378169	0.850578	-4.59601	0.912769	valid	valid	valid	-0.3507
350	hsa-miR-656	-1.12625	0.386586	0.850578	-4.59617	-0.896275	valid	valid	valid	0.339035
59	hsa-miR-181c	0.875	0.387814	0.850578	-4.59619	0.89389	valid	valid	valid	-0.263401
361	hsa-miR-93	0.59125	0.390404	0.850578	-4.59624	0.888875	valid	valid	valid	-0.177984
222	hsa-miR-491	0.79625	0.391116	0.850578	-4.59625	0.887501	valid	valid	valid	-0.239695
68	hsa-miR-189	-1.11875	0.398085	0.850578	-4.59638	-0.874136	valid	valid	valid	0.336777
278	hsa-miR-545	1.07125	0.402234	0.850578	-4.59645	0.866253	valid	valid	valid	-0.322478
38	hsa-miR-141	1.4025	0.402404	0.850578	-4.59645	0.865932	valid	valid	valid	-0.422195
186	hsa-miR-379	-1.03125	0.402531	0.850578	-4.59646	-0.865691	valid	valid	valid	0.310437
129	hsa-miR-29c	0.82625	0.403148	0.850578	-4.59647	0.864524	valid	valid	valid	-0.248726
80	hsa-miR-197	-0.55375	0.403563	0.850578	-4.59648	-0.86374	valid	valid	valid	0.166695
47	hsa-miR-148b	-0.63625	0.405478	0.850578	-4.59651	-0.860129	valid	valid	valid	0.19153
230	hsa-miR-502	0.73625	0.410251	0.850578	-4.59659	0.851177	valid	valid	valid	-0.221633
340	hsa-miR-644	1.19125	0.410322	0.850578	-4.59659	0.851044	flagged	valid	target_not_detected	-0.358602
109	hsa-miR-219	2.56	0.410823	0.850578	-4.5966	0.850109	flagged	valid	target_not_detected	-0.770637
123	hsa-miR-27b	-0.695	0.414416	0.850578	-4.59666	-0.84342	valid	valid	valid	0.209216
364	hsa-miR-98	0.8575	0.420344	0.850578	-4.59676	0.83247	valid	valid	valid	-0.258133
79	hsa-miR-196b	0.525	0.420566	0.850578	-4.59676	0.832063	valid	valid	valid	-0.158041
193	hsa-miR-410	-0.52875	0.422288	0.850578	-4.59679	-0.828901	valid	valid	valid	0.15917
29	hsa-miR-132	0.5525	0.427891	0.850578	-4.59688	0.818676	valid	valid	valid	-0.166319
103	hsa-miR-213	0.87875	0.434116	0.850578	-4.59698	0.807417	valid	valid	valid	-0.26453
231	hsa-miR-503	2.35375	0.452551	0.850578	-4.59726	0.774672	valid	valid	valid	-0.708549
156	hsa-miR-330	-0.41375	0.456086	0.850578	-4.59731	-0.76849	valid	valid	valid	0.124551
14	hsa-miR-106b	0.785	0.463471	0.850578	-4.59742	0.755674	valid	valid	valid	-0.236309
281	hsa-miR-548c	-0.57375	0.471761	0.850578	-4.59754	-0.741435	flagged	flagged	no_detection	0.172716
292	hsa-miR-558	-0.57375	0.471761	0.850578	-4.59754	-0.741435	flagged	flagged	no_detection	0.172716
303	hsa-miR-578	-0.57375	0.471761	0.850578	-4.59754	-0.741435	flagged	flagged	no_detection	0.172716
306	hsa-miR-585	-0.57375	0.471761	0.850578	-4.59754	-0.741435	flagged	flagged	no_detection	0.172716
319	hsa-miR-603	-0.57375	0.471761	0.850578	-4.59754	-0.741435	flagged	flagged	no_detection	0.172716
320	hsa-miR-606	-0.57375	0.471761	0.850578	-4.59754	-0.741435	flagged	flagged	no_detection	0.172716
321	hsa-miR-607	-0.57375	0.471761	0.850578	-4.59754	-0.741435	flagged	flagged	no_detection	0.172716
322	hsa-miR-608	-0.57375	0.471761	0.850578	-4.59754	-0.741435	flagged	flagged	no_detection	0.172716
323	hsa-miR-609	-0.57375	0.471761	0.850578	-4.59754	-0.741435	flagged	flagged	no_detection	0.172716
324	hsa-miR-613	-0.57375	0.471761	0.850578	-4.59754	-0.741435	flagged	flagged	no_detection	0.172716
325	hsa-miR-614	-0.57375	0.471761	0.850578	-4.59754	-0.741435	flagged	flagged	no_detection	0.172716
326	hsa-miR-615	-0.57375	0.471761	0.850578	-4.59754	-0.741435	flagged	flagged	no_detection	0.172716
336	hsa-miR-631	-0.57375	0.471761	0.850578	-4.59754	-0.741435	flagged	flagged	no_detection	0.172716
343	hsa-miR-647	-0.57375	0.471761	0.850578	-4.59754	-0.741435	flagged	flagged	no_detection	0.172716
348	hsa-miR-653	-0.57375	0.471761	0.850578	-4.59754	-0.741435	flagged	flagged	no_detection	0.172716
355	hsa-miR-661	-0.57375	0.471761	0.850578	-4.59754	-0.741435	flagged	flagged	no_detection	0.172716
356	hsa-miR-662	-0.57375	0.471761	0.850578	-4.59754	-0.741435	flagged	flagged	no_detection	0.172716
12	hsa-miR-103	-0.5125	0.477743	0.850578	-4.59762	-0.731259	valid	valid	valid	0.154278
345	hsa-miR-650	-0.95375	0.478216	0.850578	-4.59762	-0.730456	valid	valid	valid	0.287107
16	hsa-miR-10a	0.5875	0.484593	0.850578	-4.59771	0.7197	valid	valid	valid	-0.176855
305	hsa-miR-580	0.9425	0.487411	0.850578	-4.59775	0.714974	valid	valid	valid	-0.283721
175	hsa-miR-369-5p	-1.33625	0.488021	0.850578	-4.59775	-0.713953	valid	valid	valid	0.402251
161	hsa-miR-339	0.77875	0.488557	0.850578	-4.59776	0.713055	valid	valid	valid	-0.234427
207	hsa-miR-449	1.13625	0.497824	0.850578	-4.59788	0.69765	valid	valid	valid	-0.342045
76	hsa-miR-194	0.67375	0.498648	0.850578	-4.59789	0.696288	valid	valid	valid	-0.202819
88	hsa-miR-200a	-0.935	0.499113	0.850578	-4.5979	-0.695521	valid	valid	valid	0.281463
217	hsa-miR-486	-0.6975	0.502439	0.850578	-4.59794	-0.690041	valid	valid	valid	0.209968
147	hsa-miR-320	-0.4975	0.506385	0.850578	-4.59799	-0.683569	valid	valid	valid	0.149762
163	hsa-miR-342	0.36875	0.509324	0.850578	-4.59803	0.678768	valid	valid	valid	-0.111005
83	hsa-miR-199a	0.8175	0.510458	0.850578	-4.59804	0.67692	valid	valid	valid	-0.246092
208	hsa-miR-449b	1.1025	0.512106	0.850578	-4.59806	0.674237	valid	valid	valid	-0.331886
23	hsa-miR-126	0.5575	0.513922	0.850578	-4.59808	0.671289	valid	valid	valid	-0.167824
211	hsa-miR-452	2.07875	0.514342	0.850578	-4.59809	0.670607	valid	valid	valid	-0.625766
162	hsa-miR-340	0.44125	0.514363	0.850578	-4.59809	0.670573	valid	valid	valid	-0.132829
302	hsa-miR-576	0.6	0.519646	0.850578	-4.59815	0.662032	valid	valid	valid	-0.180618
349	hsa-miR-654	-1.1825	0.52687	0.850578	-4.59824	-0.650433	valid	valid	valid	0.355968
4	hsa-let-7c	-0.559871	0.531069	0.850578	-4.59828	-0.643732	valid	valid	valid	0.168538
342	hsa-miR-646	-1.41125	0.537107	0.850578	-4.59835	-0.63415	valid	valid	valid	0.424829
8	hsa-let-7g	0.531248	0.538321	0.850578	-4.59837	0.632232	valid	valid	valid	-0.159922
301	hsa-miR-575	1.0025	0.538705	0.850578	-4.59837	0.631625	valid	valid	valid	-0.301783
124	hsa-miR-28	0.38875	0.54317	0.850578	-4.59842	0.624591	valid	valid	valid	-0.117025
330	hsa-miR-622	-0.965	0.544367	0.850578	-4.59843	-0.622709	valid	valid	valid	0.290494
31	hsa-miR-133b	0.46	0.547517	0.850578	-4.59847	0.617772	valid	valid	valid	-0.138474
273	hsa-miR-524	1.845	0.548567	0.850578	-4.59848	0.616129	flagged	valid	target_not_detected	-0.5554
154	hsa-miR-329	-0.585	0.551223	0.850578	-4.59851	-0.611983	flagged	valid	target_not_detected	0.176103
157	hsa-miR-331	0.355	0.554526	0.850578	-4.59854	0.60684	valid	valid	valid	-0.106866
196	hsa-miR-422a	0.465	0.557029	0.850578	-4.59857	0.602956	valid	valid	valid	-0.139979
61	hsa-miR-182	0.485	0.560701	0.850578	-4.59861	0.597274	valid	valid	valid	-0.146
250	hsa-miR-517c	-0.56375	0.562575	0.850578	-4.59863	-0.594382	flagged	valid	target_not_detected	0.169706
185	hsa-miR-378	-0.43	0.565638	0.850578	-4.59866	-0.589666	valid	valid	valid	0.129443
315	hsa-miR-597	-0.92625	0.565994	0.850578	-4.59866	-0.589118	valid	valid	valid	0.278829
170	hsa-miR-363	-0.87375	0.567188	0.850578	-4.59867	-0.587284	valid	valid	valid	0.263025
358	hsa-miR-9	0.55875	0.57073	0.850578	-4.59871	0.581855	valid	valid	valid	-0.168201
169	hsa-miR-362	0.3175	0.573338	0.850578	-4.59874	0.57787	valid	valid	valid	-0.095577
82	hsa-miR-199a	1.385	0.576095	0.850578	-4.59876	0.573667	valid	valid	valid	-0.416927
55	hsa-miR-16	0.505	0.576663	0.850578	-4.59877	0.572803	valid	valid	valid	-0.15202
9	hsa-miR-1	0.58875	0.587872	0.850578	-4.59888	0.555832	valid	valid	valid	-0.177231
299	hsa-miR-570	-0.53375	0.588721	0.850578	-4.59889	-0.554554	flagged	valid	target_not_detected	0.160675
56	hsa-miR-17-3p	0.57625	0.589422	0.850578	-4.59889	0.553499	valid	valid	valid	-0.173469
268	hsa-miR-520g	-0.55875	0.595909	0.850578	-4.59895	-0.543767	flagged	valid	target_not_detected	0.168201
45	hsa-miR-147	-0.47125	0.597386	0.850578	-4.59897	-0.541559	flagged	flagged	no_detection	0.14186
95	hsa-miR-205	-0.47125	0.597386	0.850578	-4.59897	-0.541559	flagged	flagged	no_detection	0.14186
97	hsa-miR-208	-0.47125	0.597386	0.850578	-4.59897	-0.541559	flagged	flagged	no_detection	0.14186
111	hsa-miR-220	-0.47125	0.597386	0.850578	-4.59897	-0.541559	flagged	flagged	no_detection	0.14186
151	hsa-miR-325	-0.47125	0.597386	0.850578	-4.59897	-0.541559	flagged	flagged	no_detection	0.14186
187	hsa-miR-380-3p	-0.47125	0.597386	0.850578	-4.59897	-0.541559	flagged	flagged	no_detection	0.14186
227	hsa-miR-497	-0.74375	0.599551	0.850578	-4.59899	-0.538327	valid	valid	valid	0.223891
141	hsa-miR-30c	0.34125	0.602382	0.850578	-4.59901	0.53411	valid	valid	valid	-0.102726
73	hsa-miR-192	0.47	0.608638	0.850578	-4.59907	0.524828	valid	valid	valid	-0.141484
333	hsa-miR-627	-0.66125	0.62021	0.850578	-4.59917	-0.50778	valid	valid	valid	0.199056
183	hsa-miR-376a	-0.72125	0.622624	0.850578	-4.59919	-0.504242	valid	valid	valid	0.217118
30	hsa-miR-133a	0.45	0.636499	0.850578	-4.5993	0.484043	valid	valid	valid	-0.135463
173	hsa-miR-368	1.4625	0.638619	0.850578	-4.59932	0.480975	flagged	flagged	no_detection	-0.440256
178	hsa-miR-373	1.4625	0.638619	0.850578	-4.59932	0.480975	flagged	flagged	no_detection	-0.440256
179	hsa-miR-373	1.4625	0.638619	0.850578	-4.59932	0.480975	flagged	flagged	no_detection	-0.440256
206	hsa-miR-448	1.4625	0.638619	0.850578	-4.59932	0.480975	flagged	flagged	no_detection	-0.440256
213	hsa-miR-453	1.4625	0.638619	0.850578	-4.59932	0.480975	flagged	flagged	no_detection	-0.440256
219	hsa-miR-488	1.4625	0.638619	0.850578	-4.59932	0.480975	flagged	flagged	no_detection	-0.440256
233	hsa-miR-505	1.4625	0.638619	0.850578	-4.59932	0.480975	flagged	flagged	no_detection	-0.440256
235	hsa-miR-507	1.4625	0.638619	0.850578	-4.59932	0.480975	flagged	flagged	no_detection	-0.440256
242	hsa-miR-513	1.4625	0.638619	0.850578	-4.59932	0.480975	flagged	flagged	no_detection	-0.440256
246	hsa-miR-516-5p	1.4625	0.638619	0.850578	-4.59932	0.480975	flagged	flagged	no_detection	-0.440256
247	hsa-miR-517	1.4625	0.638619	0.850578	-4.59932	0.480975	flagged	flagged	no_detection	-0.440256
254	hsa-miR-518c	1.4625	0.638619	0.850578	-4.59932	0.480975	flagged	flagged	no_detection	-0.440256
257	hsa-miR-518f	1.4625	0.638619	0.850578	-4.59932	0.480975	flagged	flagged	no_detection	-0.440256
258	hsa-miR-519b	1.4625	0.638619	0.850578	-4.59932	0.480975	flagged	flagged	no_detection	-0.440256
259	hsa-miR-519c	1.4625	0.638619	0.850578	-4.59932	0.480975	flagged	flagged	no_detection	-0.440256
260	hsa-miR-519d	1.4625	0.638619	0.850578	-4.59932	0.480975	flagged	flagged	no_detection	-0.440256
271	hsa-miR-522	1.4625	0.638619	0.850578	-4.59932	0.480975	flagged	flagged	no_detection	-0.440256
272	hsa-miR-523	1.4625	0.638619	0.850578	-4.59932	0.480975	flagged	flagged	no_detection	-0.440256
274	hsa-miR-526b	1.4625	0.638619	0.850578	-4.59932	0.480975	flagged	flagged	no_detection	-0.440256
200	hsa-miR-425	0.28875	0.640145	0.850578	-4.59933	0.478769	valid	valid	valid	-0.0869224
181	hsa-miR-375	-0.7825	0.641025	0.850578	-4.59934	-0.4775	valid	valid	valid	0.235556
90	hsa-miR-200c	-0.27875	0.642944	0.850578	-4.59936	-0.474731	valid	valid	valid	0.0839121
276	hsa-miR-542-5p	0.57375	0.643744	0.850578	-4.59936	0.473579	valid	valid	valid	-0.172716
152	hsa-miR-326	0.48375	0.646706	0.851418	-4.59939	0.469317	valid	valid	valid	-0.145623
57	hsa-miR-17-5p	0.28875	0.651496	0.85465	-4.59942	0.462443	valid	valid	valid	-0.0869224
337	hsa-miR-633	0.74875	0.660408	0.857405	-4.59949	0.449714	flagged	valid	target_not_detected	-0.225396
313	hsa-miR-594	-0.37625	0.661501	0.857405	-4.5995	-0.448158	valid	valid	valid	0.113263
36	hsa-miR-139	-0.66375	0.668346	0.857405	-4.59955	-0.438442	valid	valid	valid	0.199809
27	hsa-miR-130a	0.49625	0.668972	0.857405	-4.59955	0.437556	valid	valid	valid	-0.149386
125	hsa-miR-296	-0.3975	0.669248	0.857405	-4.59955	-0.437164	valid	valid	valid	0.119659
224	hsa-miR-493	-1.3025	0.669268	0.857405	-4.59955	-0.437136	valid	valid	valid	0.392092
328	hsa-miR-617	0.57375	0.669994	0.857405	-4.59956	0.436109	flagged	valid	target_not_detected	-0.172716
5	hsa-let-7d	-0.357061	0.674845	0.860155	-4.59959	-0.429256	valid	valid	valid	0.107486
121	hsa-miR-26b	0.32125	0.676843	0.860155	-4.59961	0.42644	valid	valid	valid	-0.0967059
338	hsa-miR-639	-0.795	0.68116	0.862645	-4.59964	-0.420368	valid	valid	valid	0.239319
331	hsa-miR-624	0.75125	0.685627	0.865308	-4.59967	0.414103	valid	valid	valid	-0.226149
262	hsa-miR-520a	-0.43125	0.707974	0.88915	-4.59981	-0.383008	flagged	valid	target_not_detected	0.129819
165	hsa-miR-34a	-0.64	0.709377	0.88915	-4.59982	-0.381069	valid	valid	valid	0.192659
346	hsa-miR-651	-0.4075	0.71636	0.894839	-4.59986	-0.371442	flagged	valid	target_not_detected	0.12267
287	hsa-miR-552	-0.4075	0.723748	0.900992	-4.59991	-0.361297	flagged	valid	target_not_detected	0.12267
240	hsa-miR-512-3p	0.3675	0.731068	0.90203	-4.59995	0.351283	flagged	valid	target_not_detected	-0.110629
279	hsa-miR-548a	-0.40625	0.731615	0.90203	-4.59995	-0.350536	flagged	valid	target_not_detected	0.122293
120	hsa-miR-26a	0.24125	0.731975	0.90203	-4.59995	0.350045	valid	valid	valid	-0.0726235
21	hsa-miR-125b	-0.395	0.735638	0.903112	-4.59997	-0.345051	valid	valid	valid	0.118907
334	hsa-miR-629	-0.16125	0.740262	0.903112	-4.6	-0.33876	valid	valid	valid	0.0485411
360	hsa-miR-92	-0.2725	0.743173	0.903112	-4.60001	-0.334806	valid	valid	valid	0.0820307
1	4343438-Blank (FAM,NFQ)	0.545295	0.745408	0.903112	-4.60002	0.331774	flagged	flagged	no_detection	-0.16415
212	hsa-miR-452	0.9875	0.74625	0.903112	-4.60003	0.330633	valid	valid	valid	-0.297267
215	hsa-miR-485-3p	-0.61125	0.747658	0.903112	-4.60004	-0.328725	valid	valid	valid	0.184005
81	hsa-miR-198	-0.355	0.754438	0.908304	-4.60007	-0.319558	flagged	valid	target_not_detected	0.106866
74	hsa-miR-193a	0.4375	0.757567	0.909081	-4.60009	0.315337	valid	valid	valid	-0.131701
236	hsa-miR-508	0.37625	0.771095	0.919195	-4.60015	0.297157	flagged	valid	target_not_detected	-0.113263
64	hsa-miR-184	-0.42125	0.772264	0.919195	-4.60016	-0.295591	valid	valid	valid	0.126809
335	hsa-miR-630	-0.43375	0.773531	0.919195	-4.60016	-0.293895	valid	valid	valid	0.130572
48	hsa-miR-149	-0.45125	0.780121	0.924027	-4.60019	-0.285085	valid	valid	valid	0.13584
365	hsa-miR-99a	-0.39375	0.782725	0.92412	-4.60021	-0.281612	valid	valid	valid	0.118531
60	hsa-miR-181d	-0.1675	0.788217	0.927613	-4.60023	-0.274295	valid	valid	valid	0.0504225
51	hsa-miR-153	-0.35875	0.796471	0.928294	-4.60026	-0.26333	valid	valid	valid	0.107995
28	hsa-miR-130b	-0.19375	0.797911	0.928294	-4.60027	-0.261421	valid	valid	valid	0.0583246
244	hsa-miR-515-3p	-0.31	0.804623	0.928294	-4.6003	-0.252533	flagged	valid	target_not_detected	0.0933193
148	hsa-miR-323	-0.72625	0.806224	0.928294	-4.6003	-0.250416	valid	valid	valid	0.218623
110	hsa-miR-22	0.22875	0.80732	0.928294	-4.60031	0.248968	valid	valid	valid	-0.0688606
214	hsa-miR-484	-0.12875	0.8106	0.928294	-4.60032	-0.244637	valid	valid	valid	0.0387576
223	hsa-miR-492	0.76875	0.811524	0.928294	-4.60032	0.243418	valid	valid	valid	-0.231417
72	hsa-miR-191	-0.13125	0.812649	0.928294	-4.60033	-0.241934	valid	valid	valid	0.0395102
49	hsa-miR-151	0.16625	0.81349	0.928294	-4.60033	0.240825	valid	valid	valid	-0.0500462
112	hsa-miR-221	-0.18	0.81439	0.928294	-4.60033	-0.239639	valid	valid	valid	0.0541854
77	hsa-miR-195	0.21	0.820752	0.928294	-4.60036	0.231263	valid	valid	valid	-0.0632163
164	hsa-miR-345	0.14	0.82298	0.928294	-4.60037	0.228333	valid	valid	valid	-0.0421442
7	hsa-let-7f	-0.192143	0.823266	0.928294	-4.60037	-0.227958	valid	valid	valid	0.0578408
41	hsa-miR-143	-0.17375	0.824919	0.928294	-4.60037	-0.225786	valid	valid	valid	0.052304
228	hsa-miR-500	-0.225	0.826841	0.928294	-4.60038	-0.223262	valid	valid	valid	0.0677317
226	hsa-miR-496	-0.2375	0.832462	0.930406	-4.6004	-0.215891	valid	valid	valid	0.0714946
118	hsa-miR-24	-0.12125	0.833807	0.930406	-4.6004	-0.214129	valid	valid	valid	0.0364999
205	hsa-miR	0.3175	0.853073	0.949011	-4.60046	0.188964	valid	valid	valid	-0.095577
285	hsa-miR-551a	-0.315	0.857591	0.951147	-4.60048	-0.183081	valid	valid	valid	0.0948244
105	hsa-miR-215	-0.23625	0.872632	0.959716	-4.60052	-0.163546	valid	valid	valid	0.0711183
197	hsa-miR-422b	0.42375	0.874056	0.959716	-4.60052	0.161701	valid	valid	valid	-0.127561
92	hsa-miR-202	-0.19125	0.876434	0.959716	-4.60052	-0.158619	valid	valid	valid	0.057572
284	hsa-miR-550	0.105	0.87736	0.959716	-4.60053	0.15742	valid	valid	valid	-0.0316081
232	hsa-miR-504	0.45875	0.879235	0.959716	-4.60053	0.154993	valid	valid	valid	-0.138098
234	hsa-miR-506	0.1825	0.881051	0.959716	-4.60054	0.152643	flagged	valid	target_not_detected	-0.054938
318	hsa-miR-601	0.24375	0.88411	0.96019	-4.60054	0.148685	valid	valid	valid	-0.0733761
327	hsa-miR-616	-0.1725	0.8901	0.961186	-4.60056	-0.140944	valid	valid	valid	0.0519277
252	hsa-miR-518b	0.205	0.890279	0.961186	-4.60056	0.140712	valid	valid	valid	-0.0617111
293	hsa-miR-562	-0.15125	0.89402	0.96138	-4.60056	-0.135882	flagged	valid	target_not_detected	0.0455308
10	hsa-miR-100	-0.205	0.895712	0.96138	-4.60057	-0.133699	valid	valid	valid	0.0617111
34	hsa-miR-135b	-0.1875	0.899847	0.962994	-4.60058	-0.128366	valid	valid	valid	0.0564431
295	hsa-miR-564	0.255	0.906677	0.964159	-4.60059	0.119564	valid	valid	valid	-0.0767626
190	hsa-miR-382	-0.175	0.912519	0.964159	-4.6006	-0.112045	valid	valid	valid	0.0526802
243	hsa-miR-514	0.19625	0.912759	0.964159	-4.6006	0.111736	flagged	valid	target_not_detected	-0.0590771
291	hsa-miR-556	0.145	0.913673	0.964159	-4.6006	0.11056	valid	valid	valid	-0.0436493
155	hsa-miR-33	-0.125	0.917399	0.964159	-4.60061	-0.105768	flagged	valid	target_not_detected	0.0376287
201	hsa-miR-425-5p	0.065	0.922062	0.964159	-4.60062	0.0997752	valid	valid	valid	-0.0195669
63	hsa-miR-183	-0.085	0.923785	0.964159	-4.60062	-0.0975627	valid	valid	valid	0.0255875
139	hsa-miR-30a-5p	0.0675	0.923847	0.964159	-4.60062	0.0974825	valid	valid	valid	-0.0203195
75	hsa-miR-193b	-0.1425	0.925452	0.964159	-4.60062	-0.0954212	valid	valid	valid	0.0428968
344	hsa-miR-649	0.165	0.928181	0.964159	-4.60062	0.0919173	valid	valid	valid	-0.0496699
2	hsa-let-7a	-0.0667801	0.929913	0.964159	-4.60063	-0.0896945	valid	valid	valid	0.0201028
17	hsa-miR-10b	-0.1125	0.942374	0.974319	-4.60064	-0.0737123	valid	valid	valid	0.0338659
189	hsa-miR-381	-0.07375	0.952163	0.981667	-4.60065	-0.0611724	flagged	valid	target_not_detected	0.022201
142	hsa-miR-30d	0.0325	0.963687	0.985538	-4.60066	0.0464233	valid	valid	valid	-0.00978347
50	hsa-miR-152	0.0275	0.967309	0.985538	-4.60066	0.0417886	valid	valid	valid	-0.00827832
58	hsa-miR-181b	0.0225	0.970094	0.985538	-4.60067	0.0382274	valid	valid	valid	-0.00677317
341	hsa-miR-645	-0.04	0.970432	0.985538	-4.60067	-0.037795	flagged	valid	target_not_detected	0.0120412
159	hsa-miR-337	0.03375	0.976164	0.985538	-4.60067	0.0304654	flagged	valid	target_not_detected	-0.0101598
54	hsa-miR-15b	0.02375	0.97719	0.985538	-4.60067	0.0291539	valid	valid	valid	-0.00714946
275	hsa-miR-532	-0.02125	0.977392	0.985538	-4.60067	-0.0288948	valid	valid	valid	0.00639689
297	hsa-miR-566	-0.04125	0.97746	0.985538	-4.60067	-0.0288083	flagged	valid	target_not_detected	0.0124175
101	hsa-miR-210	-0.01375	0.985407	0.990821	-4.60067	-0.0186499	valid	valid	valid	0.00413916
282	hsa-miR-548d	0.00875	0.993779	0.996501	-4.60067	0.00795042	valid	valid	valid	-0.00263401
261	hsa-miR-519e	0.00625	0.998432	0.998432	-4.60067	0.00200323	valid	valid	valid	-0.00188144
