# Supplementary material for: Differential Micro RNA Expression in PBMC from Multiple Sclerosis Patients
Source: PLoS One. 2009 Jul 20;4(7):e6309. doi: 10.1371/journal.pone.0006309 (PMC2708922; doi:10.1371/journal.pone.0006309)
Supplement: Table S7 — Data from the pathway analysis conducted by panther with the predicted gene target lists from each miRNA. Two different groups of miRNA were studied; coming from the experiment and coming from the chance group (0.05 MB DOC) [file pone.0006309.s007.xls]

## Sheet: EXPERIMENT
Pathway_TARGETSFROM18	NCBI: H. sapiens genes - REFLIST (25431)	18.txt (16)	18.txt (expected)	ratio	18.txt (P-value)
Parkinson disease	106	1	0.07	14.2857	1
PDGF signaling pathway	189	1	0.12	8.33333	1
Integrin signalling pathway	227	1	0.14	7.14286	1
EGF receptor signaling pathway	150	1	0.09	11.1111	1
Cadherin signaling pathway	168	1	0.11	9.09091	1
B cell activation	86	1	0.05	20	1
Axon guidance mediated by semaphorins	46	1	0.03	33.3333	1
Unclassified	22436	16	14.12	1.13314	1
Pathway_TARGETSFROM599	NCBI: H. sapiens genes - REFLIST (25431)	599.txt (21)	599.txt (expected)	ratio	599.txt (P-value)
TGF-beta signaling pathway	154	1	0.13	7.69231	1
Parkinson disease	106	1	0.09	11.1111	1
Metabotropic glutamate receptor group III pathway	82	1	0.07	14.2857	1
Ionotropic glutamate receptor pathway	60	1	0.05	20	1
Cadherin signaling pathway	168	1	0.14	7.14286	1
Wnt signaling pathway	348	2	0.29	6.89655	1
Unclassified	22436	17	18.53	0.917431	1
Pathway_TARGETFROM493	NCBI: H. sapiens genes - REFLIST (25431)	493.txt (3)	493.txt (expected)	ratio	493.txt (P-value)
Unclassified	22436	2	2.65	0.754717	1
Parkinson disease	106	1	0.01	100	1
Pathway_hsa-miR-96 targets	NCBI	96	expected	ratio	P-value
Muscarinic acetylcholine receptor 1 and 3 signaling pathway	62	5	0.14	35.7143	5.39e-05
Alpha adrenergic receptor signaling pathway	29	3	0.06	50	0.00688
Unclassified	22436	39	50.29	0.775502	0.0101
Endothelin signaling pathway	98	4	0.22	18.1818	0.0123
Interleukin signaling pathway	194	5	0.43	11.6279	0.0129
Wnt signaling pathway	348	6	0.78	7.69231	0.0218
Histamine H1 receptor mediated signaling pathway	43	3	0.1	30	0.0219
Metabotropic glutamate receptor group I pathway	44	3	0.1	30	0.0235
Angiotensin II-stimulated signaling through G proteins and beta-arrestin	53	3	0.12	25	0.0404
PDGF signaling pathway	189	4	0.42	9.52381	0.146
B cell activation	86	3	0.19	15.7895	0.164
Insulin/IGF pathway-protein kinase B signaling cascade	94	3	0.21	14.2857	0.211
Integrin signalling pathway	227	4	0.51	7.84314	0.286
T cell activation	111	3	0.25	12	0.339
PI3 kinase pathway	121	3	0.27	11.1111	0.432
Heterotrimeric G-protein signaling pathway-Gq alpha and Go alpha mediated pathway	149	3	0.33	9.09091	0.772
EGF receptor signaling pathway	150	3	0.34	8.82353	0.786
TGF-beta signaling pathway	154	3	0.35	8.57143	0.845
Inflammation mediated by chemokine and cytokine signaling pathway	315	3	0.71	4.22535	1
Thyrotropin-releasing hormone receptor signaling pathway	61	2	0.14	14.2857	1
Parkinson disease	106	2	0.24	8.33333	1
Oxytocin receptor mediated signaling pathway	62	2	0.14	14.2857	1
Nicotinic acetylcholine receptor signaling pathway	91	2	0.2	10	1
Muscarinic acetylcholine receptor 2 and 4 signaling pathway	59	2	0.13	15.3846	1
Cadherin signaling pathway	168	2	0.38	5.26316	1
5HT2 type receptor mediated signaling pathway	71	2	0.16	12.5	1
Pathway_TARGETSFROM148a	NCBI: H. sapiens genes - REFLIST (25431)	148.txt (46)	148.txt (expected)	ratio	148.txt (P-value)
Unclassified	22436	37	40.58	0.911779	1
Wnt signaling pathway	348	3	0.63	4.7619	1
p53 pathway	136	2	0.25	8	1
Transcription regulation by bZIP transcription factor	86	2	0.16	12.5	1
Huntington disease	172	2	0.31	6.45161	1
De novo pyrmidine ribonucleotides biosythesis	20	1	0.04	25	1
TGF-beta signaling pathway	154	1	0.28	3.57143	1
p53 pathway by glucose deprivation	28	1	0.05	20	1
De novo pyrimidine deoxyribonucleotide biosynthesis	21	1	0.04	25	1
De novo purine biosynthesis	39	1	0.07	14.2857	1
Integrin signalling pathway	227	1	0.41	2.43902	1
Inflammation mediated by chemokine and cytokine signaling pathway	315	1	0.57	1.75439	1
Hypoxia response via HIF activation	37	1	0.07	14.2857	1
Heterotrimeric G-protein signaling pathway-Gi alpha and Gs alpha mediated pathway	179	1	0.32	3.125	1
Hedgehog signaling pathway	46	1	0.08	12.5	1
General transcription regulation	70	1	0.13	7.69231	1
Cadherin signaling pathway	168	1	0.3	3.33333	1
Angiogenesis	229	1	0.41	2.43902	1
Alzheimer disease-presenilin pathway	143	1	0.26	3.84615	1
Pathway_TARGETSFROM184	NCBI: H. sapiens genes - REFLIST (25431)	184.txt (3)	184.txt (expected)	ratio	184.txt (P-value)
Alpha adrenergic receptor signaling pathway	29	1	0	#DIV/0!	0.567
Histamine H1 receptor mediated signaling pathway	43	1	0.01	100	0.841
Metabotropic glutamate receptor group I pathway	44	1	0.01	100	0.86
Unclassified	22436	2	2.65	0.754717	1
Alzheimer disease-amyloid secretase pathway	77	1	0.01	100	1
Angiotensin II-stimulated signaling through G proteins and beta-arrestin	53	1	0.01	100	1
Wnt signaling pathway	348	1	0.04	25	1
VEGF signaling pathway	80	1	0.01	100	1
T cell activation	111	1	0.01	100	1
Thyrotropin-releasing hormone receptor signaling pathway	61	1	0.01	100	1
Oxytocin receptor mediated signaling pathway	62	1	0.01	100	1
PDGF signaling pathway	189	1	0.02	50	1
Muscarinic acetylcholine receptor 1 and 3 signaling pathway	62	1	0.01	100	1
Inflammation mediated by chemokine and cytokine signaling pathway	315	1	0.04	25	1
5HT2 type receptor mediated signaling pathway	71	1	0.01	100	1
Heterotrimeric G-protein signaling pathway-Gq alpha and Go alpha mediated pathway	149	1	0.02	50	1
FGF signaling pathway	148	1	0.02	50	1
Endothelin signaling pathway	98	1	0.01	100	1
EGF receptor signaling pathway	150	1	0.02	50	1
B cell activation	86	1	0.01	100	1
Apoptosis signaling pathway	131	1	0.02	50	1
Angiogenesis	229	1	0.03	33.3333	1
Pathway_TARGETS FROM 193	NCBI: H. sapiens genes - REFLIST (25431)	193.txt (14)	193.txt (expected)	ratio	193.txt (P-value)
Unclassified	22436	9	12.35	0.728745	1
Wnt signaling pathway	348	2	0.19	10.5263	1
Plasminogen activating cascade	21	1	0.01	100	1
Cytoskeletal regulation by Rho GTPase	111	1	0.06	16.6667	1
Blood coagulation	55	1	0.03	33.3333	1
Angiogenesis	229	1	0.13	7.69231	1

## Sheet: groupedexperiment
Pathway_(18b-493-599)	NCBI: H. sapiens genes - REFLIST (25431)	3.txt (28)	3.txt (expected)	3.txt (P-value)
Unclassified	22436	25	24.7	1
Parkinson disease	106	2	0.12	1
Wnt signaling pathway	348	1	0.38	1
TGF-beta signaling pathway	154	1	0.17	1
PDGF signaling pathway	189	1	0.21	1
EGF receptor signaling pathway	150	1	0.17	1
Cadherin signaling pathway	168	1	0.18	1
Pathway (96-193-184-148a)	NCBI: H. sapiens genes - REFLIST (25431)	4.txt (120)	4.txt (expected)	4.txt (P-value)
Wnt signaling pathway	348	12	1.64	1.92e-05
Muscarinic acetylcholine receptor 1 and 3 signaling pathway	62	6	0.29	0.0001
Unclassified	22436	87	105.87	0.000372
Alpha adrenergic receptor signaling pathway	29	4	0.14	0.00207
Histamine H1 receptor mediated signaling pathway	43	4	0.2	0.00953
Metabotropic glutamate receptor group I pathway	44	4	0.21	0.0104
Endothelin signaling pathway	98	5	0.46	0.0186
Angiotensin II-stimulated signaling through G proteins and beta-arrestin	53	4	0.25	0.0212
B cell activation	86	4	0.41	0.131
T cell activation	111	4	0.52	0.331
PDGF signaling pathway	189	5	0.89	0.354
Interleukin signaling pathway	194	5	0.92	0.396
Thyrotropin-releasing hormone receptor signaling pathway	61	3	0.29	0.522
Oxytocin receptor mediated signaling pathway	62	3	0.29	0.546
Integrin signalling pathway	227	5	1.07	0.768
5HT2 type receptor mediated signaling pathway	71	3	0.34	0.795
Heterotrimeric G-protein signaling pathway-Gq alpha and Go alpha mediated pathway	149	4	0.7	0.938
EGF receptor signaling pathway	150	4	0.71	0.96
Inflammation mediated by chemokine and cytokine signaling pathway	315	5	1.49	1
TGF-beta signaling pathway	154	4	0.73	1
p53 pathway	136	3	0.64	1
PI3 kinase pathway	121	3	0.57	1
Insulin/IGF pathway-protein kinase B signaling cascade	94	3	0.44	1
Cadherin signaling pathway	168	3	0.79	1
Angiogenesis	229	3	1.08	1
Transcription regulation by bZIP transcription factor	86	2	0.41	1
p53 pathway by glucose deprivation	28	2	0.13	1
Parkinson disease	106	2	0.5	1
Nicotinic acetylcholine receptor signaling pathway	91	2	0.43	1
Muscarinic acetylcholine receptor 2 and 4 signaling pathway	59	2	0.28	1
Hypoxia response via HIF activation	37	2	0.17	1
Huntington disease	172	2	0.81	1
Heterotrimeric G-protein signaling pathway-Gi alpha and Gs alpha mediated pathway	179	2	0.84	1
Hedgehog signaling pathway	46	2	0.22	1
FGF signaling pathway	148	2	0.7	1

## Sheet: CHANCE
Pathway_15	NCBI: H. sapiens genes - REFLIST (25431)	15.txt (77)	15.txt (expected)	ratio	15.txt (P-value)		1
Unclassified	22436	61	67.93	0.897983	1
Wnt signaling pathway	348	3	1.05	2.85714	1
5HT3 type receptor mediated signaling pathway	18	2	0.05	40	0.235
General transcription by RNA polymerase I	26	2	0.08	25	0.482
5HT4 type receptor mediated signaling pathway	34	2	0.1	20	0.812
p53 pathway	136	2	0.41	4.87805	1
Parkinson disease	106	2	0.32	6.25	1
Integrin signalling pathway	227	2	0.69	2.89855	1
5HT2 type receptor mediated signaling pathway	71	2	0.21	9.52381	1
FGF signaling pathway	148	2	0.45	4.44444	1
EGF receptor signaling pathway	150	2	0.45	4.44444	1
Cadherin signaling pathway	168	2	0.51	3.92157	1
B cell activation	86	2	0.26	7.69231	1
Angiogenesis	229	2	0.69	2.89855	1
Alzheimer disease-presenilin pathway	143	2	0.43	4.65116	1
Pathway_24	NCBI: H. sapiens genes - REFLIST (25431)	24.txt (36)	24.txt (expected)	ratio	24.txt (P-value)		4
Unclassified	22436	30	31.76	0.944584	1
Integrin signalling pathway	227	3	0.32	9.375	0.676
Parkinson disease	106	2	0.15	13.3333	1
Alzheimer disease-amyloid secretase pathway	77	1	0.11	9.09091	1
Wnt signaling pathway	348	1	0.49	2.04082	1
T cell activation	111	1	0.16	6.25	1
TGF-beta signaling pathway	154	1	0.22	4.54545	1
PDGF signaling pathway	189	1	0.27	3.7037	1
Oxidative stress response	69	1	0.1	10	1
Metabotropic glutamate receptor group III pathway	82	1	0.12	8.33333	1
Ionotropic glutamate receptor pathway	60	1	0.08	12.5	1
Interleukin signaling pathway	194	1	0.27	3.7037	1
Interferon-gamma signaling pathway	35	1	0.05	20	1
Insulin/IGF pathway-mitogen activated protein kinase kinase/MAP kinase cascade	49	1	0.07	14.2857	1
Inflammation mediated by chemokine and cytokine signaling pathway	315	1	0.45	2.22222	1
Heterotrimeric G-protein signaling pathway-Gq alpha and Go alpha mediated pathway	149	1	0.21	4.7619	1
Heterotrimeric G-protein signaling pathway-Gi alpha and Gs alpha mediated pathway	179	1	0.25	4	1
FGF signaling pathway	148	1	0.21	4.7619	1
Endothelin signaling pathway	98	1	0.14	7.14286	1
EGF receptor signaling pathway	150	1	0.21	4.7619	1
Circadian clock system	16	1	0.02	50	1
Cadherin signaling pathway	168	1	0.24	4.16667	1
Apoptosis signaling pathway	131	1	0.19	5.26316	1
Alzheimer disease-presenilin pathway	143	1	0.2	5	1
Pathway_30	NCBI: H. sapiens genes - REFLIST (25431)	30.txt (84)	30.txt (expected)	ratio	30.txt (P-value)		2
Unclassified	22436	65	74.11	0.877075	0.61
Heterotrimeric G-protein signaling pathway-Gi alpha and Gs alpha mediated pathway	179	5	0.59	8.47458	0.0558
Notch signaling pathway	51	3	0.17	17.6471	0.113
Metabotropic glutamate receptor group II pathway	54	3	0.18	16.6667	0.133
Heterotrimeric G-protein signaling pathway-Gq alpha and Go alpha mediated pathway	149	3	0.49	6.12245	1
Opioid prodynorphin pathway	34	2	0.11	18.1818	0.962
GABA-B_receptor_II_signaling	42	2	0.14	14.2857	1
Opioid proopiomelanocortin pathway	35	2	0.12	16.6667	1
Enkephalin release	37	2	0.12	16.6667	1
Wnt signaling pathway	348	2	1.15	1.73913	1
Muscarinic acetylcholine receptor 2 and 4 signaling pathway	59	2	0.19	10.5263	1
Integrin signalling pathway	227	2	0.75	2.66667	1
Inflammation mediated by chemokine and cytokine signaling pathway	315	2	1.04	1.92308	1
Huntington disease	172	2	0.57	3.50877	1
Heterotrimeric G-protein signaling pathway-rod outer segment phototransduction	53	2	0.18	11.1111	1
Angiogenesis	229	2	0.76	2.63158	1
Xanthine and guanine salvage pathway	7	1	0.02	50	1
Endogenous_cannabinoid_signaling	28	1	0.09	11.1111	1
p38 MAPK pathway	58	1	0.19	5.26316	1
Opioid proenkephalin pathway	34	1	0.11	9.09091	1
Dopamine receptor mediated signaling pathway	84	1	0.28	3.57143	1
Angiotensin II-stimulated signaling through G proteins and beta-arrestin	53	1	0.18	5.55556	1
O-antigen biosynthesis	6	1	0.02	50	1
N-acetylglucosamine metabolism	9	1	0.03	33.3333	1
TGF-beta signaling pathway	154	1	0.51	1.96078	1
p53 pathway by glucose deprivation	28	1	0.09	11.1111	1
PI3 kinase pathway	121	1	0.4	2.5	1
Adenine and hypoxanthine salvage pathway	10	1	0.03	33.3333	1
Metabotropic glutamate receptor group III pathway	82	1	0.27	3.7037	1
JAK/STAT signaling pathway	23	1	0.08	12.5	1
Ionotropic glutamate receptor pathway	60	1	0.2	5	1
Interleukin signaling pathway	194	1	0.64	1.5625	1
Beta1 adrenergic receptor signaling pathway	50	1	0.17	5.88235	1
5HT1 type receptor mediated signaling pathway	48	1	0.16	6.25	1
FGF signaling pathway	148	1	0.49	2.04082	1
EGF receptor signaling pathway	150	1	0.5	2	1
Cell cycle	29	1	0.1	10	1
Axon guidance mediated by semaphorins	46	1	0.15	6.66667	1
Apoptosis signaling pathway	131	1	0.43	2.32558	1
Pathway_100	NCBI: H. sapiens genes - REFLIST (25431)	100.txt (8)	100.txt (expected)	ratio	100.txt (P-value)		1
Unclassified	22436	5	7.06	0.708215	1
Wnt signaling pathway	348	2	0.11	18.1818	0.824
p53 pathway by glucose deprivation	28	1	0.01	100	1
PDGF signaling pathway	189	1	0.06	16.6667	1
Interleukin signaling pathway	194	1	0.06	16.6667	1
Hypoxia response via HIF activation	37	1	0.01	100	1
EGF receptor signaling pathway	150	1	0.05	20	1
Cadherin signaling pathway	168	1	0.05	20	1
Angiogenesis	229	1	0.07	14.2857	1
Alzheimer disease-presenilin pathway	143	1	0.04	25	1
Pathway_152	NCBI: H. sapiens genes - REFLIST (25431)	152.txt (51)	152.txt (expected)	ratio	152.txt (P-value)		1
Unclassified	22436	43	44.99	0.955768	1
Wnt signaling pathway	348	3	0.7	4.28571	1
p53 pathway	136	2	0.27	7.40741	1
De novo pyrmidine ribonucleotides biosythesis	20	1	0.04	25	1
Transcription regulation by bZIP transcription factor	86	1	0.17	5.88235	1
TGF-beta signaling pathway	154	1	0.31	3.22581	1
p53 pathway by glucose deprivation	28	1	0.06	16.6667	1
De novo pyrimidine deoxyribonucleotide biosynthesis	21	1	0.04	25	1
De novo purine biosynthesis	39	1	0.08	12.5	1
Integrin signalling pathway	227	1	0.46	2.17391	1
Inflammation mediated by chemokine and cytokine signaling pathway	315	1	0.63	1.5873	1
Hypoxia response via HIF activation	37	1	0.07	14.2857	1
Huntington disease	172	1	0.34	2.94118	1
Heterotrimeric G-protein signaling pathway-Gi alpha and Gs alpha mediated pathway	179	1	0.36	2.77778	1
Hedgehog signaling pathway	46	1	0.09	11.1111	1
Cadherin signaling pathway	168	1	0.34	2.94118	1
Axon guidance mediated by Slit/Robo	35	1	0.07	14.2857	1
Angiogenesis	229	1	0.46	2.17391	1
Alzheimer disease-presenilin pathway	143	1	0.29	3.44828	1
Pathway_181	NCBI: H. sapiens genes - REFLIST (25431)	181.txt (46)	181.txt (expected)	ratio	181.txt (P-value)		3
Unclassified	22436	36	40.58	0.887137	1
p53 pathway	136	2	0.25	8	1
Huntington disease	172	2	0.31	6.45161	1
Synaptic_vesicle_trafficking	47	1	0.09	11.1111	1
p38 MAPK pathway	58	1	0.1	10	1
Wnt signaling pathway	348	1	0.63	1.5873	1
Transcription regulation by bZIP transcription factor	86	1	0.16	6.25	1
TGF-beta signaling pathway	154	1	0.28	3.57143	1
Vasopressin synthesis	13	1	0.02	50	1
Thyrotropin-releasing hormone receptor signaling pathway	61	1	0.11	9.09091	1
Ras Pathway	91	1	0.16	6.25	1
Oxytocin receptor mediated signaling pathway	62	1	0.11	9.09091	1
PI3 kinase pathway	121	1	0.22	4.54545	1
Notch signaling pathway	51	1	0.09	11.1111	1
Histamine H1 receptor mediated signaling pathway	43	1	0.08	12.5	1
JAK/STAT signaling pathway	23	1	0.04	25	1
Interleukin signaling pathway	194	1	0.35	2.85714	1
Interferon-gamma signaling pathway	35	1	0.06	16.6667	1
Insulin/IGF pathway-protein kinase B signaling cascade	94	1	0.17	5.88235	1
Inflammation mediated by chemokine and cytokine signaling pathway	315	1	0.57	1.75439	1
5HT2 type receptor mediated signaling pathway	71	1	0.13	7.69231	1
General transcription regulation	70	1	0.13	7.69231	1
General transcription by RNA polymerase I	26	1	0.05	20	1
Pathway_202	NCBI: H. sapiens genes - REFLIST (25431)	202.txt (25)	202.txt (expected)	ratio	202.txt (P-value)		1
Unclassified	22436	22	22.06	0.99728	1
Alzheimer disease-amyloid secretase pathway	77	1	0.08	12.5	1
p38 MAPK pathway	58	1	0.06	16.6667	1
p53 pathway by glucose deprivation	28	1	0.03	33.3333	1
PDGF signaling pathway	189	1	0.19	5.26316	1
Muscarinic acetylcholine receptor 1 and 3 signaling pathway	62	1	0.06	16.6667	1
Interleukin signaling pathway	194	1	0.19	5.26316	1
Insulin/IGF pathway-protein kinase B signaling cascade	94	1	0.09	11.1111	1
Insulin/IGF pathway-mitogen activated protein kinase kinase/MAP kinase cascade	49	1	0.05	20	1
Endothelin signaling pathway	98	1	0.1	10	1
Pathway_215	NCBI: H. sapiens genes - REFLIST (25431)	215.txt (6)	215.txt (expected)	ratio	215.txt (P-value)
Unclassified	22436	6	5.29	1.13422	1
Pathway_381	NCBI: H. sapiens genes - REFLIST (25431)	381.txt (28)	381.txt (expected)	ratio	381.txt (P-value)		3
Unclassified	22436	19	24.7	0.769231	0.611
Wnt signaling pathway	348	4	0.38	10.5263	0.0916
Inflammation mediated by chemokine and cytokine signaling pathway	315	2	0.35	5.71429	1
Angiogenesis	229	2	0.25	8	1
p53 pathway	136	1	0.15	6.66667	1
Toll receptor signaling pathway	71	1	0.08	12.5	1
T cell activation	111	1	0.12	8.33333	1
p53 pathway feedback loops 2	66	1	0.07	14.2857	1
PI3 kinase pathway	121	1	0.13	7.69231	1
PDGF signaling pathway	189	1	0.21	4.7619	1
Notch signaling pathway	51	1	0.06	16.6667	1
Metabotropic glutamate receptor group III pathway	82	1	0.09	11.1111	1
JAK/STAT signaling pathway	23	1	0.03	33.3333	1
Interferon-gamma signaling pathway	35	1	0.04	25	1
Heterotrimeric G-protein signaling pathway-Gq alpha and Go alpha mediated pathway	149	1	0.16	6.25	1
Heterotrimeric G-protein signaling pathway-Gi alpha and Gs alpha mediated pathway	179	1	0.2	5	1
Cytoskeletal regulation by Rho GTPase	111	1	0.12	8.33333	1
B cell activation	86	1	0.09	11.1111	1
